# Supplementary material for: Identification and Characterization of Circular RNAs As a New Class of Putative Biomarkers in Human Blood
Source: PLoS One. 2015 Oct 20;10(10):e0141214. doi: 10.1371/journal.pone.0141214 (PMC4617279; doi:10.1371/journal.pone.0141214)
Supplement: S1 Table — Genomic location, ENSEMBL gene identifier, gene symbols and gene biotype are given together with raw read counts for each circRNA candidate in each sample. In a second sheet head-to-tail junction reads and median linear splice site junction spanning reads are given for blood cerebellum and liver samples. (XLS) [file pone.0141214.s010.xls]

## Sheet: circRNA_candidates
S1 Table List of circRNAs detected in human blood.
sample		reads over protein coding genes
Healthy_1		17000639
Healthy_1_rep		49791912
Healthy_2		15332410
Healthy_3		41206234
Healthy_4		25358691
Healthy_5		47630592
Cerebellum_rep1		22013717
Cerebellum_rep2		24628075
Liver_rep1		30135848
Liver_rep2		55071928
						raw head-to-tail read counts
chr	start	stop	ENSEMBL_gene_ID	gene_symbol	gene_biotype	H_1	H_1_rep	H_2	H_3	H_4	H_5	Cerebellum_1	Cerebellum_2	Liver_1	Liver_2
chr20	49557401	49558663	ENSG00000000419	DPM1	protein_coding	0	8	8	13	7	10	0	0	0	0
chr20	49551566	49557470	ENSG00000000419	DPM1	protein_coding	2	0	0	2	0	0	0	0	0	0
chr20	49558567	49571822	ENSG00000000419	DPM1	protein_coding	0	6	0	8	0	7	0	0	0	0
chr20	49558567	49565199	ENSG00000000419	DPM1	protein_coding	0	0	0	0	0	0	0	0	0	0
chr20	49558567	49558679	ENSG00000000419	DPM1	protein_coding	0	4	0	0	0	0	0	0	0	0
chr1	169767997	169775229	ENSG00000000460	C1orf112	protein_coding	0	0	0	0	0	0	3	2	0	0
chr1	169767997	169796340	ENSG00000000460	C1orf112	protein_coding	0	0	0	0	0	0	0	0	0	0
chr1	169767997	169777070	ENSG00000000460	C1orf112	protein_coding	0	2	2	0	0	3	0	0	0	0
chr1	169767997	169770112	ENSG00000000460	C1orf112	protein_coding	20	54	15	120	33	89	0	0	0	0
chr1	196694370	196695728	ENSG00000000971	CFH	protein_coding	0	0	0	0	0	0	0	0	0	8
chr1	196712581	196796135	ENSG00000000971	CFH	protein_coding	0	0	0	0	0	0	0	0	79	0
chr1	196714946	196797376	ENSG00000000971	CFH	protein_coding	0	0	0	0	0	0	0	0	0	725
chr6	53385575	53387325	ENSG00000001084	GCLC	protein_coding	0	2	0	2	0	0	0	0	0	0
chr6	53370189	53374048	ENSG00000001084	GCLC	protein_coding	0	4	0	3	0	0	0	0	0	0
chr6	53397487	53399520	ENSG00000001084	GCLC	protein_coding	3	2	0	0	0	5	0	0	0	0
chr6	53379001	53385758	ENSG00000001084	GCLC	protein_coding	0	0	0	4	0	2	0	0	0	0
chr6	53387212	53397564	ENSG00000001084	GCLC	protein_coding	0	0	0	2	0	2	0	0	0	0
chr6	53388714	53397564	ENSG00000001084	GCLC	protein_coding	2	13	0	5	0	3	0	0	0	0
chr6	53385575	53385758	ENSG00000001084	GCLC	protein_coding	2	2	0	4	4	0	0	0	0	0
chr6	53379001	53387325	ENSG00000001084	GCLC	protein_coding	0	0	0	4	0	0	0	0	0	0
chr6	53365044	53365148	ENSG00000001084	GCLC	protein_coding	9	25	5	24	17	6	0	0	0	0
chr6	53385575	53397564	ENSG00000001084	GCLC	protein_coding	4	6	0	0	0	4	0	0	0	0
chr6	53363404	53387325	ENSG00000001084	GCLC	protein_coding	0	0	0	2	0	6	0	0	0	0
chr6	53388734	53397564	ENSG00000001084	GCLC	protein_coding	0	0	0	3	0	0	0	0	0	0
chr6	53379001	53397564	ENSG00000001084	GCLC	protein_coding	2	0	0	2	0	3	0	0	0	0
chr6	53388052	53397564	ENSG00000001084	GCLC	protein_coding	0	8	0	9	3	2	0	0	0	0
chr6	53370189	53388121	ENSG00000001084	GCLC	protein_coding	0	0	0	0	0	0	0	0	4	0
chr1	24766661	24771734	ENSG00000001461	NIPAL3	protein_coding	0	0	0	2	0	0	3	0	0	0
chrX	64743439	64752510	ENSG00000001497	LAS1L	protein_coding	0	0	0	0	0	0	2	0	0	0
chr7	91924202	91936970	ENSG00000001629	ANKIB1	protein_coding	13	29	8	29	17	17	11	0	0	0
chr7	91972337	91981956	ENSG00000001629	ANKIB1	protein_coding	0	5	0	6	0	5	2	0	0	0
chr7	91957096	91991587	ENSG00000001629	ANKIB1	protein_coding	0	0	0	0	0	0	2	0	0	0
chr7	91924202	91948826	ENSG00000001629	ANKIB1	protein_coding	7	13	0	18	0	12	0	10	0	0
chr7	91924202	91981956	ENSG00000001629	ANKIB1	protein_coding	0	0	0	0	3	0	4	0	0	0
chr7	91924202	91991587	ENSG00000001629	ANKIB1	protein_coding	0	0	0	0	0	0	0	3	0	0
chr7	91924202	91957214	ENSG00000001629	ANKIB1	protein_coding	6	20	11	26	12	21	24	13	0	0
chr7	91972337	91991587	ENSG00000001629	ANKIB1	protein_coding	0	0	0	0	0	0	0	0	0	0
chr7	91924202	91963034	ENSG00000001629	ANKIB1	protein_coding	0	4	0	2	0	0	0	0	0	0
chr7	91924202	91926551	ENSG00000001629	ANKIB1	protein_coding	0	0	0	2	0	0	0	0	0	0
chr7	91851215	91864237	ENSG00000001631	KRIT1	protein_coding	0	3	0	0	0	0	0	0	0	0
chr7	91855033	91871451	ENSG00000001631	KRIT1	protein_coding	0	2	0	0	0	0	4	0	0	0
chr7	91851215	91852292	ENSG00000001631	KRIT1	protein_coding	0	10	0	12	7	9	0	0	0	0
chr7	91855033	91864237	ENSG00000001631	KRIT1	protein_coding	2	10	0	6	0	7	0	0	0	0
chr7	91842508	91844091	ENSG00000001631	KRIT1	protein_coding	4	0	0	3	2	4	0	0	0	0
chr7	91830620	91855996	ENSG00000001631	KRIT1	protein_coding	0	0	0	0	0	0	4	0	0	0
chr7	91842508	91864237	ENSG00000001631	KRIT1	protein_coding	0	0	0	0	4	0	2	0	0	0
chr7	91842508	91855996	ENSG00000001631	KRIT1	protein_coding	8	22	8	20	5	7	10	9	0	0
chr7	91851215	91855996	ENSG00000001631	KRIT1	protein_coding	0	0	0	0	0	0	0	0	0	0
chr7	91855033	91855996	ENSG00000001631	KRIT1	protein_coding	0	0	0	16	7	20	0	0	0	0
chr7	91842508	91871451	ENSG00000001631	KRIT1	protein_coding	0	0	0	0	0	0	5	0	0	0
chr7	91842508	91863906	ENSG00000001631	KRIT1	protein_coding	0	0	0	0	0	0	2	0	0	0
chr7	43508518	43540921	ENSG00000002746	HECW1	protein_coding	0	0	0	0	0	0	0	4	0	0
chr7	43490426	43532779	ENSG00000002746	HECW1	protein_coding	0	0	0	0	0	0	0	3	0	0
chr7	43436412	43447330	ENSG00000002746	HECW1	protein_coding	0	0	0	0	0	0	15	9	0	0
chr7	43495895	43540921	ENSG00000002746	HECW1	protein_coding	0	0	0	0	0	0	3	0	0	0
chr7	43503258	43519343	ENSG00000002746	HECW1	protein_coding	0	0	0	0	0	0	5	0	0	0
chr7	43351361	43360341	ENSG00000002746	HECW1	protein_coding	0	0	0	0	0	0	0	3	0	0
chr7	43400484	43404825	ENSG00000002746	HECW1	protein_coding	0	0	0	0	0	0	6	7	0	0
chr7	43508518	43519343	ENSG00000002746	HECW1	protein_coding	0	0	0	0	0	0	3	3	0	0
chr7	43531673	43540921	ENSG00000002746	HECW1	protein_coding	0	0	0	0	0	0	0	2	0	0
chr7	43495895	43519343	ENSG00000002746	HECW1	protein_coding	0	0	0	0	0	0	2	0	0	0
chr7	2269618	2270362	ENSG00000002822	MAD1L1	protein_coding	5	21	6	8	13	15	16	10	4	0
chr7	2252846	2262389	ENSG00000002822	MAD1L1	protein_coding	0	3	0	2	0	0	0	0	0	0
chr7	1933580	1933781	ENSG00000002822	MAD1L1	protein_coding	0	0	0	0	0	0	0	0	0	0
chr7	2269618	2270399	ENSG00000002822	MAD1L1	protein_coding	0	0	0	2	0	0	0	6	0	0
chr7	2269618	2270359	ENSG00000002822	MAD1L1	protein_coding	2	5	2	3	0	6	0	3	0	0
chr17	46187328	46195399	ENSG00000002919	SNX11	protein_coding	0	0	0	0	0	0	0	0	0	0
chr17	46189392	46190022	ENSG00000002919	SNX11	protein_coding	0	0	2	4	0	2	2	0	0	0
chr17	46189392	46190763	ENSG00000002919	SNX11	protein_coding	5	6	4	7	2	5	6	4	0	0
chr12	9096000	9096506	ENSG00000003056	M6PR	protein_coding	0	4	0	0	0	4	2	2	0	0
chr2	72361889	72362548	ENSG00000003137	CYP26B1	protein_coding	0	0	0	0	0	0	4	4	0	0
chr7	8257934	8275635	ENSG00000003147	ICA1	protein_coding	0	0	0	4	0	4	12	4	0	0
chr2	202625603	202626541	ENSG00000003393	ALS2	protein_coding	0	3	0	0	0	0	7	7	0	0
chr2	202587765	202589182	ENSG00000003393	ALS2	protein_coding	0	2	0	0	0	2	0	0	0	0
chr2	202608980	202609152	ENSG00000003393	ALS2	protein_coding	0	2	0	0	0	0	0	0	0	0
chr2	202587765	202588164	ENSG00000003393	ALS2	protein_coding	0	0	0	0	0	2	0	0	0	0
chr2	202597998	202609152	ENSG00000003393	ALS2	protein_coding	0	0	0	0	0	2	0	0	0	0
chr2	202603392	202609152	ENSG00000003393	ALS2	protein_coding	0	0	0	0	0	0	3	2	0	0
chr2	202057706	202060671	ENSG00000003400	CASP10	protein_coding	0	0	0	4	0	3	0	0	0	0
chr2	202072797	202073190	ENSG00000003400	CASP10	protein_coding	2	0	0	6	0	4	0	0	0	0
chr2	202010100	202014558	ENSG00000003402	CFLAR	protein_coding	92	215	90	309	136	259	20	11	3	11
chr2	201994451	202014558	ENSG00000003402	CFLAR	protein_coding	0	0	0	0	0	0	0	0	0	0
chr2	201997751	202014558	ENSG00000003402	CFLAR	protein_coding	2	4	0	2	0	0	0	2	0	5
chr2	202013725	202014558	ENSG00000003402	CFLAR	protein_coding	0	2	0	4	2	0	0	0	0	0
chr2	201986635	201986769	ENSG00000003402	CFLAR	protein_coding	0	0	0	2	0	0	0	0	0	0
chr2	188348850	188368497	ENSG00000003436	TFPI	protein_coding	0	8	0	8	4	3	0	0	0	0
chr2	188361607	188368497	ENSG00000003436	TFPI	protein_coding	0	2	0	0	0	3	0	0	0	0
chr2	37463238	37475569	ENSG00000003509	NDUFAF7	protein_coding	0	0	0	0	0	0	0	3	0	0
chr2	37463238	37465010	ENSG00000003509	NDUFAF7	protein_coding	0	0	0	0	0	0	0	0	0	0
chr3	50145502	50147121	ENSG00000003756	RBM5	protein_coding	0	2	3	0	2	3	0	0	0	0
chr3	50142981	50145002	ENSG00000003756	RBM5	protein_coding	0	2	0	0	0	0	3	0	0	0
chr3	50144199	50145737	ENSG00000003756	RBM5	protein_coding	0	0	0	0	0	2	8	4	0	0
chr3	50131152	50143142	ENSG00000003756	RBM5	protein_coding	0	0	0	0	0	2	3	0	0	0
chr3	50131152	50131308	ENSG00000003756	RBM5	protein_coding	0	3	4	12	4	9	0	2	0	0
chr3	50129475	50129641	ENSG00000003756	RBM5	protein_coding	0	0	0	3	0	0	0	0	0	0
chr3	50137414	50142575	ENSG00000003756	RBM5	protein_coding	0	0	0	0	0	0	0	0	0	0
chr3	50137414	50143142	ENSG00000003756	RBM5	protein_coding	0	0	0	0	0	3	4	0	0	0
chr3	50150815	50151684	ENSG00000003756	RBM5	protein_coding	0	0	0	0	0	0	3	5	0	0
chr3	50145502	50145737	ENSG00000003756	RBM5	protein_coding	100	241	62	402	117	224	19	22	6	6
chr3	50142509	50143142	ENSG00000003756	RBM5	protein_coding	2	5	0	6	5	0	0	2	0	0
chr3	50147035	50147896	ENSG00000003756	RBM5	protein_coding	0	0	0	2	0	0	0	0	0	0
chr8	17198871	17230749	ENSG00000003987	MTMR7	protein_coding	0	0	0	0	0	0	0	3	0	0
chr8	17198871	17206590	ENSG00000003987	MTMR7	protein_coding	0	0	0	0	0	0	0	3	0	0
chr8	17198871	17228708	ENSG00000003987	MTMR7	protein_coding	0	0	0	0	0	0	2	2	0	0
chr17	26675044	26682902	ENSG00000004142	POLDIP2	protein_coding	0	0	0	0	0	0	0	0	0	2
chr17	26679937	26680342	ENSG00000004142	POLDIP2	protein_coding	0	0	0	0	0	0	0	0	0	0
chr17	26676108	26678826	ENSG00000004142	POLDIP2	protein_coding	0	0	0	0	0	0	2	0	0	0
chr3	129275459	129277418	ENSG00000004399	PLXND1	protein_coding	0	2	0	0	0	0	0	0	0	0
chr1	33478807	33480195	ENSG00000004455	AK2	protein_coding	0	6	0	0	0	6	0	0	0	0
chr4	15818133	15826639	ENSG00000004468	CD38	protein_coding	3	0	0	0	0	0	0	0	0	0
chr12	2907871	2907985	ENSG00000004478	FKBP4	protein_coding	0	0	0	0	0	0	0	0	5	0
chr1	23376879	23385660	ENSG00000004487	KDM1A	protein_coding	0	0	0	0	0	0	0	3	0	0
chr1	23397717	23398690	ENSG00000004487	KDM1A	protein_coding	32	90	35	171	49	122	79	50	0	0
chr1	23356961	23377013	ENSG00000004487	KDM1A	protein_coding	17	36	14	22	14	29	24	12	0	0
chr1	23356961	23385660	ENSG00000004487	KDM1A	protein_coding	0	5	4	6	3	5	18	4	0	0
chr1	23381561	23384058	ENSG00000004487	KDM1A	protein_coding	0	8	0	0	0	3	0	0	0	0
chr1	23395031	23406160	ENSG00000004487	KDM1A	protein_coding	0	0	0	0	0	0	0	2	0	0
chr1	23381561	23395644	ENSG00000004487	KDM1A	protein_coding	0	3	3	0	0	5	6	4	0	0
chr1	23356961	23366927	ENSG00000004487	KDM1A	protein_coding	2	5	2	4	5	7	0	0	0	0
chr1	23366751	23370979	ENSG00000004487	KDM1A	protein_coding	0	0	0	0	0	0	0	0	0	0
chr1	23356961	23370979	ENSG00000004487	KDM1A	protein_coding	2	10	4	15	3	11	2	0	0	0
chr1	23380253	23384058	ENSG00000004487	KDM1A	protein_coding	0	0	0	2	0	0	0	0	0	0
chr1	23356935	23366927	ENSG00000004487	KDM1A	protein_coding	0	2	0	0	0	0	0	0	0	0
chr3	50004902	50012825	ENSG00000004534	RBM6	protein_coding	0	23	5	9	8	13	5	3	0	0
chr3	50098388	50099541	ENSG00000004534	RBM6	protein_coding	0	0	0	2	0	0	0	0	0	0
chr3	50004765	50012825	ENSG00000004534	RBM6	protein_coding	0	0	0	0	0	2	0	0	0	0
chr3	50004902	50036946	ENSG00000004534	RBM6	protein_coding	0	0	0	2	0	0	0	0	0	0
chr3	50107887	50108547	ENSG00000004534	RBM6	protein_coding	0	0	0	0	0	3	0	0	0	0
chr3	50091767	50095436	ENSG00000004534	RBM6	protein_coding	0	0	0	0	0	0	0	0	0	0
chr3	50102463	50112763	ENSG00000004534	RBM6	protein_coding	0	2	0	0	0	0	0	0	0	0
chr3	50091767	50097179	ENSG00000004534	RBM6	protein_coding	0	0	0	0	0	2	0	2	0	0
chr3	50033680	50036946	ENSG00000004534	RBM6	protein_coding	0	0	0	0	3	0	0	0	0	0
chr3	50091767	50095995	ENSG00000004534	RBM6	protein_coding	0	4	0	0	0	0	3	0	0	0
chr3	50106122	50107985	ENSG00000004534	RBM6	protein_coding	4	2	3	6	2	8	0	0	0	0
chr3	50102463	50103935	ENSG00000004534	RBM6	protein_coding	10	38	15	41	9	25	9	13	8	0
chr3	50000008	50000118	ENSG00000004534	RBM6	protein_coding	0	0	0	4	0	0	0	0	0	0
chr7	92881965	92953044	ENSG00000004766	CCDC132	protein_coding	0	0	0	0	0	6	0	7	0	0
chr7	92938135	92985392	ENSG00000004766	CCDC132	protein_coding	0	0	0	0	0	2	0	0	0	0
chr7	92886705	92888944	ENSG00000004766	CCDC132	protein_coding	0	4	5	7	6	9	0	0	0	0
chr7	92921014	92938254	ENSG00000004766	CCDC132	protein_coding	0	0	0	0	2	0	0	0	0	0
chr7	92881965	92905617	ENSG00000004766	CCDC132	protein_coding	2	0	0	0	0	0	2	5	0	0
chr7	92881965	92888944	ENSG00000004766	CCDC132	protein_coding	0	13	0	25	10	12	3	0	0	0
chr7	92881965	92940584	ENSG00000004766	CCDC132	protein_coding	0	3	0	3	0	0	0	0	0	0
chr7	92970738	92985392	ENSG00000004766	CCDC132	protein_coding	0	0	0	0	0	0	0	0	0	0
chr7	92881965	92926555	ENSG00000004766	CCDC132	protein_coding	0	0	0	0	0	0	0	2	0	0
chr7	92888861	92940584	ENSG00000004766	CCDC132	protein_coding	0	0	0	2	0	0	0	0	0	0
chr7	92905476	92953044	ENSG00000004766	CCDC132	protein_coding	0	0	0	0	0	0	0	0	0	0
chr7	92921014	92926555	ENSG00000004766	CCDC132	protein_coding	6	6	6	17	0	26	0	0	0	0
chr7	92921014	92940584	ENSG00000004766	CCDC132	protein_coding	0	2	3	4	5	13	0	0	0	0
chr7	92881965	92902045	ENSG00000004766	CCDC132	protein_coding	0	2	0	0	0	3	0	3	0	0
chr7	92900531	92963509	ENSG00000004766	CCDC132	protein_coding	0	0	0	0	0	0	0	0	0	0
chr7	92940477	92963509	ENSG00000004766	CCDC132	protein_coding	0	0	0	0	0	2	0	0	0	0
chr7	92921014	92932862	ENSG00000004766	CCDC132	protein_coding	0	0	0	0	0	2	0	0	0	0
chr7	92921014	92963509	ENSG00000004766	CCDC132	protein_coding	0	0	2	2	0	3	0	0	0	0
chr7	92900531	92940584	ENSG00000004766	CCDC132	protein_coding	0	2	0	0	0	0	0	0	0	0
chr7	92932771	92940584	ENSG00000004766	CCDC132	protein_coding	0	6	0	0	0	0	0	0	0	0
chr7	92952922	92963509	ENSG00000004766	CCDC132	protein_coding	0	0	0	0	0	0	0	0	0	0
chr7	92963428	92970887	ENSG00000004766	CCDC132	protein_coding	2	3	0	0	0	3	0	0	0	0
chr7	92938135	92963509	ENSG00000004766	CCDC132	protein_coding	0	0	3	5	3	12	0	0	0	0
chr7	92932771	92963509	ENSG00000004766	CCDC132	protein_coding	0	0	0	0	0	0	0	0	0	0
chr16	23592374	23596744	ENSG00000004779	NDUFAB1	protein_coding	0	0	0	0	2	0	0	0	0	0
chr6	110752373	110778220	ENSG00000004809	SLC22A16	protein_coding	2	0	0	0	0	0	0	0	0	0
chr6	110768075	110768193	ENSG00000004809	SLC22A16	protein_coding	0	10	2	9	2	8	0	0	0	0
chr6	110757054	110759280	ENSG00000004809	SLC22A16	protein_coding	0	3	0	0	0	0	0	0	0	0
chr7	20739447	20739758	ENSG00000004846	ABCB5	protein_coding	0	0	0	3	0	4	0	0	0	0
chr7	95838149	95864229	ENSG00000004864	SLC25A13	protein_coding	0	0	0	0	0	0	2	0	0	0
chr7	95820420	95838289	ENSG00000004864	SLC25A13	protein_coding	0	0	0	0	2	0	0	0	0	0
chr7	116776134	116778586	ENSG00000004866	ST7	protein_coding	0	10	0	10	3	0	0	0	0	0
chr7	116815486	116827488	ENSG00000004866	ST7	protein_coding	0	2	0	0	0	0	0	0	0	0
chr7	116739815	116772014	ENSG00000004866	ST7	protein_coding	0	0	0	0	0	0	2	0	0	0
chr7	116738666	116778586	ENSG00000004866	ST7	protein_coding	0	2	0	0	0	0	0	0	0	0
chr7	116810915	116811030	ENSG00000004866	ST7	protein_coding	0	6	0	16	0	7	0	0	0	0
chr7	116739815	116778586	ENSG00000004866	ST7	protein_coding	0	0	0	0	0	0	0	0	0	0
chr7	116738784	116739898	ENSG00000004866	ST7	protein_coding	0	0	0	0	0	0	0	0	0	0
chr7	116738666	116739898	ENSG00000004866	ST7	protein_coding	0	0	0	2	0	0	0	0	0	0
chr7	116739815	116811030	ENSG00000004866	ST7	protein_coding	0	0	0	3	0	0	0	0	0	0
chr17	45221248	45249430	ENSG00000004897	CDC27	protein_coding	10	26	0	15	6	9	0	0	0	0
chr17	45206758	45209740	ENSG00000004897	CDC27	protein_coding	3	19	0	29	22	25	0	0	0	0
chr17	45206758	45221348	ENSG00000004897	CDC27	protein_coding	4	13	4	20	4	15	0	0	0	0
chr17	45206758	45249430	ENSG00000004897	CDC27	protein_coding	0	6	0	6	0	12	5	6	0	0
chr17	45209622	45221348	ENSG00000004897	CDC27	protein_coding	0	0	0	0	3	0	0	0	0	0
chr17	45247282	45249430	ENSG00000004897	CDC27	protein_coding	21	57	14	66	12	45	0	0	0	0
chr17	45201251	45206887	ENSG00000004897	CDC27	protein_coding	0	0	0	0	0	0	0	0	0	0
chr17	45229171	45249430	ENSG00000004897	CDC27	protein_coding	0	0	0	2	0	0	0	0	0	0
chr17	45221248	45221621	ENSG00000004897	CDC27	protein_coding	0	0	0	0	0	3	0	0	0	0
chr17	45201251	45209740	ENSG00000004897	CDC27	protein_coding	0	0	0	0	0	0	0	0	0	0
chr17	45247282	45248059	ENSG00000004897	CDC27	protein_coding	0	4	0	4	0	0	0	0	0	0
chr17	45221248	45229284	ENSG00000004897	CDC27	protein_coding	0	21	0	0	0	17	0	0	0	0
chr17	45247956	45248999	ENSG00000004897	CDC27	protein_coding	0	3	0	0	0	0	0	0	0	0
chr17	45221248	45221348	ENSG00000004897	CDC27	protein_coding	0	0	0	22	6	8	0	0	0	0
chr17	45199809	45201326	ENSG00000004897	CDC27	protein_coding	0	0	0	0	0	2	0	0	0	0
chr17	45199809	45206887	ENSG00000004897	CDC27	protein_coding	0	0	0	0	2	5	0	0	0	0
chr17	42337771	42338977	ENSG00000004939	SLC4A1	protein_coding	0	0	0	0	0	0	0	0	0	2
chr17	42338942	42340302	ENSG00000004939	SLC4A1	protein_coding	0	4	0	0	0	0	0	0	0	0
chr17	42328526	42328956	ENSG00000004939	SLC4A1	protein_coding	0	0	0	0	2	0	0	0	0	0
chr17	42327289	42327454	ENSG00000004939	SLC4A1	protein_coding	0	0	0	0	0	0	0	0	4	0
chr17	42338942	42345484	ENSG00000004939	SLC4A1	protein_coding	0	0	2	0	0	0	0	0	0	0
chr17	42327289	42327435	ENSG00000004939	SLC4A1	protein_coding	0	0	3	0	0	0	0	0	0	0
chr17	42326882	42327069	ENSG00000004939	SLC4A1	protein_coding	0	0	0	0	0	3	0	0	0	3
chr7	26709709	26729981	ENSG00000005020	SKAP2	protein_coding	0	0	0	0	2	0	0	0	0	0
chr7	26724354	26766625	ENSG00000005020	SKAP2	protein_coding	0	3	3	2	0	8	0	0	0	0
chr7	26724354	26729981	ENSG00000005020	SKAP2	protein_coding	10	49	18	72	38	64	0	0	0	0
chr7	26778413	26786305	ENSG00000005020	SKAP2	protein_coding	0	2	0	0	0	0	0	0	0	0
chr7	26724354	26779583	ENSG00000005020	SKAP2	protein_coding	0	4	0	0	0	0	0	0	0	0
chr7	26765046	26779583	ENSG00000005020	SKAP2	protein_coding	2	0	3	2	0	0	0	0	0	0
chr7	26709709	26779583	ENSG00000005020	SKAP2	protein_coding	0	0	0	0	0	0	0	0	0	0
chr7	26883648	26894509	ENSG00000005020	SKAP2	protein_coding	0	5	0	7	0	8	0	0	0	0
chr4	110580166	110581521	ENSG00000005059	CCDC109B	protein_coding	2	16	0	24	12	21	0	0	0	0
chr4	110580166	110585550	ENSG00000005059	CCDC109B	protein_coding	2	0	0	16	0	8	2	0	0	0
chr17	5364258	5365866	ENSG00000005100	DHX33	protein_coding	2	17	4	10	5	9	3	4	0	0
chr17	5353522	5354254	ENSG00000005100	DHX33	protein_coding	0	0	2	0	0	0	0	0	0	0
chr7	11485687	11487051	ENSG00000005108	THSD7A	protein_coding	0	0	0	0	0	0	4	0	0	0
chr17	33310020	33313150	ENSG00000005156	LIG3	protein_coding	0	2	0	0	0	0	5	3	0	0
chr12	48060762	48061634	ENSG00000005175	RPAP3	protein_coding	0	6	0	11	0	11	0	0	0	0
chr16	20833083	20844445	ENSG00000005189	AC004381.6	protein_coding	0	0	0	0	0	3	0	0	0	0
chr16	20833083	20839859	ENSG00000005189	AC004381.6	protein_coding	0	0	0	0	0	0	0	0	0	0
chr16	20826248	20839859	ENSG00000005189	AC004381.6	protein_coding	0	0	0	0	0	0	0	0	0	0
chr16	20824511	20827534	ENSG00000005189	AC004381.6	protein_coding	0	0	0	4	0	0	0	0	0	0
chr7	106793621	106800034	ENSG00000005249	PRKAR2B	protein_coding	0	0	0	2	0	0	0	0	0	0
chr7	106786752	106793696	ENSG00000005249	PRKAR2B	protein_coding	0	2	2	3	0	2	0	0	0	0
chr7	106768656	106781398	ENSG00000005249	PRKAR2B	protein_coding	3	0	4	8	0	8	0	0	0	0
chr7	106781291	106786906	ENSG00000005249	PRKAR2B	protein_coding	0	0	0	0	0	0	0	0	0	0
chr7	106700331	106700881	ENSG00000005249	PRKAR2B	protein_coding	0	0	0	0	0	2	0	0	0	0
chr7	106732188	106732330	ENSG00000005249	PRKAR2B	protein_coding	0	0	0	0	0	2	0	0	0	0
chr7	106771432	106781398	ENSG00000005249	PRKAR2B	protein_coding	0	3	2	0	0	0	0	0	0	0
chr7	106781291	106793696	ENSG00000005249	PRKAR2B	protein_coding	0	0	0	0	0	2	0	0	0	0
chr7	106768656	106793696	ENSG00000005249	PRKAR2B	protein_coding	0	2	0	0	0	0	0	0	0	0
chr7	106732188	106742444	ENSG00000005249	PRKAR2B	protein_coding	0	0	0	0	0	3	0	0	0	0
chr7	106710725	106732330	ENSG00000005249	PRKAR2B	protein_coding	0	0	0	2	0	0	0	0	0	0
chr16	3786036	3795355	ENSG00000005339	CREBBP	protein_coding	0	0	0	0	0	0	0	0	0	0
chr16	3817720	3819354	ENSG00000005339	CREBBP	protein_coding	0	2	0	0	0	0	0	0	0	0
chr16	3799627	3819354	ENSG00000005339	CREBBP	protein_coding	0	2	0	0	0	0	0	0	0	0
chr16	3788559	3795355	ENSG00000005339	CREBBP	protein_coding	0	0	0	0	0	0	0	2	0	0
chr16	3789578	3795355	ENSG00000005339	CREBBP	protein_coding	0	0	0	0	0	0	0	2	0	0
chr16	3828011	3828818	ENSG00000005339	CREBBP	protein_coding	0	9	2	4	2	0	0	0	0	0
chr16	3904721	3906767	ENSG00000005339	CREBBP	protein_coding	0	0	0	2	0	2	0	0	0	0
chr16	3841981	3843627	ENSG00000005339	CREBBP	protein_coding	0	0	0	0	2	2	6	0	0	0
chr16	3801726	3820987	ENSG00000005339	CREBBP	protein_coding	0	0	0	0	0	2	0	0	0	0
chr16	3830732	3832927	ENSG00000005339	CREBBP	protein_coding	2	0	0	0	0	0	0	0	0	0
chr16	3799627	3808973	ENSG00000005339	CREBBP	protein_coding	0	0	0	0	0	5	0	0	0	0
chr16	3900297	3901010	ENSG00000005339	CREBBP	protein_coding	15	34	10	20	9	26	16	13	7	40
chr16	3790399	3801807	ENSG00000005339	CREBBP	protein_coding	0	0	0	0	0	0	2	2	0	0
chr16	3801726	3808973	ENSG00000005339	CREBBP	protein_coding	0	0	0	0	0	2	0	0	0	0
chr16	3799627	3820987	ENSG00000005339	CREBBP	protein_coding	0	4	0	0	0	0	0	0	0	0
chr16	3827613	3828818	ENSG00000005339	CREBBP	protein_coding	2	2	0	4	0	0	0	0	0	0
chr16	3807288	3808973	ENSG00000005339	CREBBP	protein_coding	0	0	0	3	0	0	0	0	0	0
chr17	56384971	56385123	ENSG00000005379	BZRAP1	protein_coding	0	0	0	0	0	0	0	2	0	0
chr2	75897263	75899142	ENSG00000005436	GCFC2	protein_coding	0	0	0	9	4	0	0	0	0	0
chr2	75914952	75923441	ENSG00000005436	GCFC2	protein_coding	0	0	0	0	0	0	0	0	0	0
chr2	75921366	75923441	ENSG00000005436	GCFC2	protein_coding	0	0	3	8	0	11	0	0	0	0
chr2	75900569	75923441	ENSG00000005436	GCFC2	protein_coding	0	0	0	0	0	0	2	0	0	0
chr2	75914952	75929549	ENSG00000005436	GCFC2	protein_coding	0	0	0	3	0	0	0	0	0	0
chr2	75914952	75919226	ENSG00000005436	GCFC2	protein_coding	0	0	0	0	3	5	0	0	0	0
chr7	104678572	104679716	ENSG00000005483	KMT2E	protein_coding	0	2	0	5	0	0	0	0	0	0
chr7	104741871	104742641	ENSG00000005483	KMT2E	protein_coding	6	0	4	15	0	0	0	0	0	0
chr7	104703797	104707254	ENSG00000005483	KMT2E	protein_coding	0	0	0	0	0	0	0	0	0	0
chr7	104678572	104707254	ENSG00000005483	KMT2E	protein_coding	0	0	0	0	2	2	0	0	0	0
chr7	104745885	104746140	ENSG00000005483	KMT2E	protein_coding	0	0	0	0	2	0	0	0	0	0
chr7	104702610	104722244	ENSG00000005483	KMT2E	protein_coding	0	0	0	0	0	14	37	0	0	0
chr7	104714065	104722244	ENSG00000005483	KMT2E	protein_coding	0	0	4	0	0	0	0	0	0	0
chr7	104702610	104704563	ENSG00000005483	KMT2E	protein_coding	0	0	0	0	0	0	0	0	0	0
chr7	104678572	104681470	ENSG00000005483	KMT2E	protein_coding	5	20	3	9	5	8	27	13	0	8
chr7	104719292	104722107	ENSG00000005483	KMT2E	protein_coding	0	0	0	3	0	0	0	0	0	0
chr7	104707173	104731761	ENSG00000005483	KMT2E	protein_coding	0	0	0	0	0	0	19	6	0	0
chr7	104746968	104747219	ENSG00000005483	KMT2E	protein_coding	0	2	0	0	0	0	0	0	0	0
chr7	104730455	104731761	ENSG00000005483	KMT2E	protein_coding	9	23	8	30	14	30	5	0	0	0
chr7	104681285	104731761	ENSG00000005483	KMT2E	protein_coding	0	0	0	0	0	0	0	2	0	0
chr7	104714065	104717880	ENSG00000005483	KMT2E	protein_coding	2	4	0	34	16	12	16	11	0	0
chr7	104714065	104715262	ENSG00000005483	KMT2E	protein_coding	0	0	0	20	0	18	0	0	0	0
chr7	104702610	104717880	ENSG00000005483	KMT2E	protein_coding	0	0	0	2	0	0	0	0	0	0
chr7	104719292	104731761	ENSG00000005483	KMT2E	protein_coding	0	0	0	0	2	7	5	0	0	0
chr7	104708921	104717880	ENSG00000005483	KMT2E	protein_coding	0	0	0	0	0	0	2	0	0	0
chr7	104714065	104719410	ENSG00000005483	KMT2E	protein_coding	5	7	3	17	16	10	20	5	0	4
chr7	104702610	104731761	ENSG00000005483	KMT2E	protein_coding	0	0	0	0	0	0	9	0	0	0
chr7	104702610	104707254	ENSG00000005483	KMT2E	protein_coding	7	23	6	21	3	17	3	0	2	0
chr7	104664558	104678646	ENSG00000005483	KMT2E	protein_coding	0	0	0	6	0	0	0	0	0	0
chr6	82920530	82922510	ENSG00000005700	IBTK	protein_coding	0	5	0	5	0	8	9	7	0	4
chr6	82886769	82886905	ENSG00000005700	IBTK	protein_coding	0	0	0	0	0	0	0	0	0	0
chr6	82923943	82941559	ENSG00000005700	IBTK	protein_coding	0	0	0	0	0	0	0	3	0	0
chr6	82920530	82922495	ENSG00000005700	IBTK	protein_coding	0	0	0	0	0	0	4	0	0	0
chr6	82935193	82941559	ENSG00000005700	IBTK	protein_coding	0	0	0	0	0	0	4	3	0	0
chr6	82933784	82941559	ENSG00000005700	IBTK	protein_coding	0	0	0	0	0	0	3	0	0	2
chr6	82891595	82914675	ENSG00000005700	IBTK	protein_coding	0	0	0	0	0	0	5	0	0	0
chr6	82923943	82924546	ENSG00000005700	IBTK	protein_coding	2	11	4	12	6	11	19	19	0	10
chr6	82922423	82924546	ENSG00000005700	IBTK	protein_coding	0	0	0	0	0	0	0	0	0	0
chr6	82922423	82933337	ENSG00000005700	IBTK	protein_coding	0	0	0	0	0	0	0	2	0	0
chr6	82920530	82921289	ENSG00000005700	IBTK	protein_coding	0	0	0	5	0	3	0	7	0	6
chr6	82933156	82941559	ENSG00000005700	IBTK	protein_coding	0	0	0	0	0	0	2	0	0	0
chr6	82900789	82914675	ENSG00000005700	IBTK	protein_coding	0	0	0	0	0	0	4	0	0	0
chr13	77700452	77703365	ENSG00000005810	MYCBP2	protein_coding	5	18	7	40	6	29	12	17	0	8
chr13	77862295	77870809	ENSG00000005810	MYCBP2	protein_coding	0	0	0	0	3	0	0	0	0	0
chr13	77779390	77818086	ENSG00000005810	MYCBP2	protein_coding	0	3	0	3	2	3	0	0	0	0
chr13	77763085	77765948	ENSG00000005810	MYCBP2	protein_coding	0	0	0	0	0	0	0	2	0	0
chr13	77732071	77732244	ENSG00000005810	MYCBP2	protein_coding	0	0	2	0	0	0	0	0	0	0
chr13	77798585	77818086	ENSG00000005810	MYCBP2	protein_coding	0	0	0	0	0	0	0	0	0	0
chr13	77700505	77703365	ENSG00000005810	MYCBP2	protein_coding	0	0	0	3	0	0	0	0	0	0
chr13	77779390	77786295	ENSG00000005810	MYCBP2	protein_coding	0	0	0	0	0	0	0	0	0	0
chr13	77779390	77792092	ENSG00000005810	MYCBP2	protein_coding	0	3	0	0	0	0	0	0	0	0
chr13	77817193	77818086	ENSG00000005810	MYCBP2	protein_coding	0	0	3	4	0	0	0	0	0	0
chr13	77655561	77661768	ENSG00000005810	MYCBP2	protein_coding	0	4	0	0	0	3	0	4	0	0
chr13	77791974	77818086	ENSG00000005810	MYCBP2	protein_coding	0	0	0	2	2	4	0	0	0	0
chr13	77592734	77595996	ENSG00000005812	FBXL3	protein_coding	0	4	0	0	4	5	0	0	0	0
chr13	77589543	77595996	ENSG00000005812	FBXL3	protein_coding	5	10	7	11	7	10	3	0	0	0
chr13	77589543	77589715	ENSG00000005812	FBXL3	protein_coding	0	5	0	0	0	2	0	0	0	0
chr16	30507417	30507887	ENSG00000005844	ITGAL	protein_coding	3	16	6	13	8	6	0	0	0	0
chr16	30510394	30510810	ENSG00000005844	ITGAL	protein_coding	2	10	3	0	0	5	0	0	0	0
chr16	30495147	30500707	ENSG00000005844	ITGAL	protein_coding	0	0	0	0	0	0	0	0	0	0
chr16	30490411	30490782	ENSG00000005844	ITGAL	protein_coding	0	0	4	13	5	2	0	0	0	0
chr16	30505532	30506171	ENSG00000005844	ITGAL	protein_coding	0	0	0	3	0	2	0	0	0	2
chr16	30495147	30495584	ENSG00000005844	ITGAL	protein_coding	0	38	13	30	23	38	0	0	0	0
chrX	24190831	24197887	ENSG00000005889	ZFX	protein_coding	0	0	0	5	0	0	25	24	8	7
chrX	24187036	24190917	ENSG00000005889	ZFX	protein_coding	0	0	0	2	0	0	0	0	0	0
chrX	119572930	119580282	ENSG00000005893	LAMP2	protein_coding	0	0	0	0	2	0	0	0	0	0
chr17	34912922	34916711	ENSG00000005955	GGNBP2	protein_coding	0	0	0	0	0	0	0	0	0	0
chr17	34937773	34941536	ENSG00000005955	GGNBP2	protein_coding	0	0	0	5	0	4	0	0	0	0
chr17	34937773	34937968	ENSG00000005955	GGNBP2	protein_coding	8	27	17	55	31	65	0	0	0	0
chr16	19518976	19522266	ENSG00000006007	GDE1	protein_coding	0	0	0	0	0	2	0	0	0	0
chr16	19519008	19522266	ENSG00000006007	GDE1	protein_coding	0	2	0	5	0	0	0	0	0	0
chr17	35931889	35945538	ENSG00000006114	SYNRG	protein_coding	0	0	0	0	0	2	0	0	0	0
chr17	35944755	35945538	ENSG00000006114	SYNRG	protein_coding	5	10	5	20	4	23	6	0	0	0
chr17	35913216	35914161	ENSG00000006114	SYNRG	protein_coding	0	10	0	8	7	14	0	0	0	0
chr17	35944755	35946657	ENSG00000006114	SYNRG	protein_coding	0	3	0	8	0	0	0	0	0	0
chr17	35936438	35945538	ENSG00000006114	SYNRG	protein_coding	0	3	0	3	0	3	4	0	0	0
chr17	34034925	34044368	ENSG00000006125	AP2B1	protein_coding	0	0	0	0	0	0	0	0	0	0
chr17	34034925	34050833	ENSG00000006125	AP2B1	protein_coding	0	0	0	0	2	0	0	0	0	0
chr17	33997875	34050833	ENSG00000006125	AP2B1	protein_coding	0	0	0	0	0	2	0	0	0	0
chr17	33977548	34001340	ENSG00000006125	AP2B1	protein_coding	0	0	0	0	0	0	0	2	0	0
chr7	139813290	139820329	ENSG00000006459	KDM7A	protein_coding	0	0	0	0	0	0	0	0	0	0
chr7	139810894	139813382	ENSG00000006459	KDM7A	protein_coding	0	4	0	3	0	0	0	0	0	0
chr7	139827241	139829453	ENSG00000006459	KDM7A	protein_coding	4	16	0	13	7	12	5	6	0	0
chr7	139818912	139838990	ENSG00000006459	KDM7A	protein_coding	0	0	0	0	0	0	0	0	0	0
chr7	139796354	139820329	ENSG00000006459	KDM7A	protein_coding	3	9	0	2	4	7	3	0	0	0
chr7	139810894	139820329	ENSG00000006459	KDM7A	protein_coding	0	6	2	15	0	13	2	0	0	0
chr7	139799698	139810984	ENSG00000006459	KDM7A	protein_coding	0	0	0	0	0	0	0	0	0	0
chr7	139826436	139829453	ENSG00000006459	KDM7A	protein_coding	0	0	0	0	0	2	0	0	0	0
chr7	139838904	139848894	ENSG00000006459	KDM7A	protein_coding	0	5	0	6	3	3	0	0	0	0
chr7	139824420	139833456	ENSG00000006459	KDM7A	protein_coding	0	2	0	0	0	0	0	0	0	0
chr7	139818912	139820329	ENSG00000006459	KDM7A	protein_coding	3	11	0	18	6	6	7	0	0	0
chr7	139818912	139829453	ENSG00000006459	KDM7A	protein_coding	0	3	0	0	0	0	0	0	0	0
chr7	139827241	139833456	ENSG00000006459	KDM7A	protein_coding	0	2	0	0	0	5	0	0	0	0
chr7	139846321	139848894	ENSG00000006459	KDM7A	protein_coding	0	12	0	10	5	6	0	0	0	0
chr7	139799698	139820329	ENSG00000006459	KDM7A	protein_coding	0	0	0	0	0	0	0	0	0	0
chr7	139813290	139824583	ENSG00000006459	KDM7A	protein_coding	0	0	0	0	3	0	0	0	0	0
chr7	77549595	77581029	ENSG00000006576	PHTF2	protein_coding	0	0	0	0	0	0	0	4	0	0
chr7	77558425	77579150	ENSG00000006576	PHTF2	protein_coding	0	0	0	0	0	0	2	0	0	0
chr7	77580933	77583211	ENSG00000006576	PHTF2	protein_coding	3	3	3	9	0	7	0	0	0	0
chr2	242407554	242407792	ENSG00000006607	FARP2	protein_coding	0	0	0	0	0	0	4	0	0	2
chr2	242373572	242374445	ENSG00000006607	FARP2	protein_coding	2	0	7	8	6	6	0	0	0	0
chr2	242374376	242375953	ENSG00000006607	FARP2	protein_coding	3	15	8	33	10	11	0	0	0	0
chr2	242346951	242352836	ENSG00000006607	FARP2	protein_coding	2	18	2	16	7	17	16	3	0	0
chr2	242343242	242352836	ENSG00000006607	FARP2	protein_coding	0	0	0	0	0	0	2	0	0	0
chr2	242346951	242350545	ENSG00000006607	FARP2	protein_coding	0	7	2	5	6	4	5	3	0	0
chr2	242343242	242347030	ENSG00000006607	FARP2	protein_coding	0	0	0	0	0	0	2	0	0	0
chr2	242346951	242373736	ENSG00000006607	FARP2	protein_coding	0	0	0	0	0	0	15	0	0	0
chr2	242343242	242350545	ENSG00000006607	FARP2	protein_coding	0	0	0	0	0	0	2	0	0	0
chr2	242343242	242357524	ENSG00000006607	FARP2	protein_coding	0	2	0	0	0	0	4	4	0	0
chr2	242371093	242374445	ENSG00000006607	FARP2	protein_coding	0	0	0	0	0	0	0	0	0	0
chr7	112095817	112099073	ENSG00000006652	IFRD1	protein_coding	0	0	0	0	0	2	0	0	0	0
chr7	112108093	112112406	ENSG00000006652	IFRD1	protein_coding	0	0	0	0	2	0	0	0	0	0
chr7	112098915	112102433	ENSG00000006652	IFRD1	protein_coding	0	0	0	0	0	0	0	0	0	0
chr7	112095817	112096141	ENSG00000006652	IFRD1	protein_coding	0	0	0	0	0	0	0	0	0	0
chr17	13977639	13980373	ENSG00000006695	COX10	protein_coding	0	0	0	0	0	0	0	0	0	0
chr7	38857416	38869928	ENSG00000006715	VPS41	protein_coding	0	0	0	0	0	0	0	0	0	0
chr7	38869853	38870932	ENSG00000006715	VPS41	protein_coding	0	0	0	2	0	0	0	0	0	0
chr17	12812213	12832363	ENSG00000006740	ARHGAP44	protein_coding	0	0	0	0	0	0	5	0	0	0
chr12	1863423	1882127	ENSG00000006831	ADIPOR2	protein_coding	5	4	2	10	6	16	0	0	0	0
chr12	1839138	1882127	ENSG00000006831	ADIPOR2	protein_coding	0	0	0	3	0	0	0	0	0	0
chr12	1812051	1863680	ENSG00000006831	ADIPOR2	protein_coding	21	62	12	60	28	47	0	0	0	0
chr12	1839138	1863680	ENSG00000006831	ADIPOR2	protein_coding	9	15	4	18	7	20	0	0	0	0
chr12	1887019	1893239	ENSG00000006831	ADIPOR2	protein_coding	3	0	0	0	0	4	0	0	0	0
chr12	1848233	1863680	ENSG00000006831	ADIPOR2	protein_coding	0	0	0	4	5	6	0	0	0	0
chr12	1887019	1890242	ENSG00000006831	ADIPOR2	protein_coding	0	0	0	0	0	0	0	0	0	0
chr12	1863464	1863606	ENSG00000006831	ADIPOR2	protein_coding	0	0	0	2	0	0	0	0	0	0
chr12	1851987	1863680	ENSG00000006831	ADIPOR2	protein_coding	2	0	0	12	4	6	0	0	0	0
chr12	1882007	1893239	ENSG00000006831	ADIPOR2	protein_coding	0	3	0	0	0	0	2	0	0	0
chr12	1863423	1863680	ENSG00000006831	ADIPOR2	protein_coding	27	87	24	51	16	62	0	0	0	2
chr5	133695587	133695782	ENSG00000006837	CDKL3	protein_coding	0	0	0	0	0	2	0	0	0	0
chr5	133638280	133644418	ENSG00000006837	CDKL3	protein_coding	0	0	0	0	0	0	3	0	0	0
chr5	133647982	133655188	ENSG00000006837	CDKL3	protein_coding	0	0	0	2	0	0	0	0	0	0
chr5	133685903	133695782	ENSG00000006837	CDKL3	protein_coding	0	0	0	0	0	0	2	0	0	0
chr5	133647982	133657594	ENSG00000006837	CDKL3	protein_coding	0	0	0	3	0	0	3	2	0	0
chr19	45783631	45783992	ENSG00000007047	MARK4	protein_coding	0	0	0	0	0	2	9	4	0	0
chr19	45767941	45769539	ENSG00000007047	MARK4	protein_coding	0	0	0	0	0	0	5	0	0	0
chr19	45781180	45781873	ENSG00000007047	MARK4	protein_coding	3	8	3	6	2	4	7	0	0	7
chr19	45766370	45769539	ENSG00000007047	MARK4	protein_coding	0	0	0	0	0	0	3	0	0	0
chr19	45766370	45774966	ENSG00000007047	MARK4	protein_coding	0	0	0	0	2	0	0	0	0	0
chr19	45781180	45783992	ENSG00000007047	MARK4	protein_coding	0	0	0	0	0	0	3	5	0	0
chr19	45766370	45766625	ENSG00000007047	MARK4	protein_coding	0	7	0	10	5	3	15	14	9	11
chr4	16017788	16025038	ENSG00000007062	PROM1	protein_coding	0	0	0	0	0	0	0	2	0	0
chr19	18047218	18047388	ENSG00000007080	CCDC124	protein_coding	3	0	0	4	0	0	0	0	0	0
chr17	2569309	2576051	ENSG00000007168	PAFAH1B1	protein_coding	0	0	0	0	2	0	0	0	0	0
chr17	9843442	9850300	ENSG00000007237	GAS7	protein_coding	0	2	0	0	0	0	5	0	0	0
chr1	113140592	113143470	ENSG00000007341	ST7L	protein_coding	0	6	5	16	0	7	0	2	0	0
chr1	113083400	113093315	ENSG00000007341	ST7L	protein_coding	0	5	0	0	0	0	0	0	0	0
chr1	113159434	113160991	ENSG00000007341	ST7L	protein_coding	0	3	0	0	0	0	0	0	0	0
chr1	113119607	113121039	ENSG00000007341	ST7L	protein_coding	0	0	0	2	0	0	0	0	0	0
chr1	113120966	113134225	ENSG00000007341	ST7L	protein_coding	0	0	0	0	0	0	0	0	0	0
chr1	113140592	113159517	ENSG00000007341	ST7L	protein_coding	4	7	0	18	0	12	3	2	0	0
chr1	113134146	113140708	ENSG00000007341	ST7L	protein_coding	3	16	3	11	16	22	4	4	0	0
chr1	113124613	113126748	ENSG00000007341	ST7L	protein_coding	0	0	0	0	0	3	0	0	0	0
chr1	113084572	113093315	ENSG00000007341	ST7L	protein_coding	0	2	0	0	0	0	0	0	0	0
chr1	113119607	113159517	ENSG00000007341	ST7L	protein_coding	0	0	0	2	0	2	0	0	0	0
chr1	113140592	113153625	ENSG00000007341	ST7L	protein_coding	0	0	0	0	0	0	0	0	0	0
chr1	113153462	113153625	ENSG00000007341	ST7L	protein_coding	0	9	2	9	3	6	0	0	0	0
chr1	113119607	113140708	ENSG00000007341	ST7L	protein_coding	0	0	0	0	0	0	0	0	0	0
chr1	113143415	113153625	ENSG00000007341	ST7L	protein_coding	0	0	0	0	0	0	0	0	0	0
chr1	113134146	113153625	ENSG00000007341	ST7L	protein_coding	0	2	0	0	0	0	0	0	0	0
chr1	113134146	113159517	ENSG00000007341	ST7L	protein_coding	2	0	0	5	7	9	0	0	0	0
chr1	113124613	113140708	ENSG00000007341	ST7L	protein_coding	0	0	0	3	0	3	7	2	0	0
chr1	113098489	113159517	ENSG00000007341	ST7L	protein_coding	0	0	2	2	0	0	3	3	0	0
chr1	113124613	113159517	ENSG00000007341	ST7L	protein_coding	0	4	0	0	0	0	5	0	0	0
chr1	113134146	113143470	ENSG00000007341	ST7L	protein_coding	2	0	3	5	0	0	0	0	0	0
chr1	113153462	113159517	ENSG00000007341	ST7L	protein_coding	6	13	0	23	10	24	0	0	0	0
chr11	31827949	31832563	ENSG00000007372	PAX6	protein_coding	0	0	0	0	0	0	2	0	0	0
chr16	256002	270746	ENSG00000007392	LUC7L	protein_coding	3	0	0	0	0	0	0	0	0	0
chr16	256002	258187	ENSG00000007392	LUC7L	protein_coding	0	0	0	0	0	0	0	0	0	0
chr16	239227	243014	ENSG00000007392	LUC7L	protein_coding	0	0	0	0	2	0	0	0	0	0
chr16	1709886	1710064	ENSG00000007545	CRAMP1L	protein_coding	0	0	0	0	2	0	0	0	0	0
chr16	1675973	1691188	ENSG00000007545	CRAMP1L	protein_coding	0	5	0	3	0	5	0	0	0	0
chr16	1682212	1691188	ENSG00000007545	CRAMP1L	protein_coding	0	0	0	0	0	2	0	0	0	0
chr16	1682212	1687908	ENSG00000007545	CRAMP1L	protein_coding	0	2	0	3	0	0	0	0	0	0
chr16	1675973	1687908	ENSG00000007545	CRAMP1L	protein_coding	0	2	0	0	0	0	0	0	0	0
chr16	1675973	1682366	ENSG00000007545	CRAMP1L	protein_coding	3	6	9	8	4	5	0	0	0	0
chr1	6727768	6741097	ENSG00000007923	DNAJC11	protein_coding	0	0	4	6	0	5	0	2	0	0
chr1	23842826	23845600	ENSG00000007968	E2F2	protein_coding	0	0	0	0	0	2	0	0	0	0
chr1	23842826	23844296	ENSG00000007968	E2F2	protein_coding	0	2	0	0	0	0	0	0	0	0
chr6	170855190	170858201	ENSG00000008018	PSMB1	protein_coding	7	22	2	46	24	39	2	0	0	0
chr6	170852688	170858201	ENSG00000008018	PSMB1	protein_coding	9	18	8	19	6	10	11	9	0	0
chr6	170846321	170858201	ENSG00000008018	PSMB1	protein_coding	0	0	0	0	0	0	22	25	0	0
chr6	15410454	15468949	ENSG00000008083	JARID2	protein_coding	3	0	0	0	0	5	0	0	0	0
chr6	15349477	15351431	ENSG00000008083	JARID2	protein_coding	0	0	0	0	0	0	0	0	0	0
chr6	15246611	15311959	ENSG00000008083	JARID2	protein_coding	0	0	0	0	0	0	0	0	0	0
chr6	15246386	15280296	ENSG00000008083	JARID2	protein_coding	0	0	0	0	0	0	0	0	0	0
chr6	15246386	15246815	ENSG00000008083	JARID2	protein_coding	2	0	0	0	0	0	0	0	0	0
chr6	15246386	15311959	ENSG00000008083	JARID2	protein_coding	0	2	0	0	0	0	0	0	0	0
chr6	15410454	15487773	ENSG00000008083	JARID2	protein_coding	0	3	0	0	0	0	0	0	0	0
chr6	15374347	15410596	ENSG00000008083	JARID2	protein_coding	0	0	0	0	0	0	0	0	0	0
chr6	15443368	15443543	ENSG00000008083	JARID2	protein_coding	0	0	0	2	0	0	0	0	0	0
chr6	15246611	15247496	ENSG00000008083	JARID2	protein_coding	0	5	0	0	0	0	0	0	0	0
chr6	15452236	15468949	ENSG00000008083	JARID2	protein_coding	2	12	5	6	3	4	0	0	0	0
chrX	18525058	18528978	ENSG00000008086	CDKL5	protein_coding	0	0	0	0	0	0	0	0	0	0
chrX	18626930	18646707	ENSG00000008086	CDKL5	protein_coding	0	0	0	0	0	0	0	0	0	0
chrX	18631271	18643367	ENSG00000008086	CDKL5	protein_coding	0	0	0	0	0	0	0	2	0	0
chr1	1647784	1650894	ENSG00000008128	CDK11A	protein_coding	0	6	0	0	0	0	0	0	0	0
chr1	1686812	1687782	ENSG00000008130	NADK	protein_coding	0	8	0	0	0	3	0	0	0	0
chr7	6210165	6210945	ENSG00000008256	CYTH3	protein_coding	0	2	0	0	0	0	0	0	0	0
chr7	6226680	6227352	ENSG00000008256	CYTH3	protein_coding	0	0	0	5	0	3	0	0	0	0
chr7	6226680	6230162	ENSG00000008256	CYTH3	protein_coding	0	8	5	23	3	15	0	0	0	0
chr7	87593948	87607727	ENSG00000008277	ADAM22	protein_coding	0	0	0	10	0	6	45	18	0	0
chr7	87825785	87836671	ENSG00000008277	ADAM22	protein_coding	0	0	0	0	0	0	0	2	0	0
chr7	105738135	105739728	ENSG00000008282	SYPL1	protein_coding	4	18	0	0	5	15	0	0	0	0
chr17	49062283	49072894	ENSG00000008294	SPAG9	protein_coding	0	0	0	0	0	0	0	2	0	0
chr17	49091592	49098726	ENSG00000008294	SPAG9	protein_coding	0	3	0	0	0	0	3	0	0	0
chr17	49097519	49109083	ENSG00000008294	SPAG9	protein_coding	0	0	0	0	0	2	2	2	0	0
chr17	49057106	49064598	ENSG00000008294	SPAG9	protein_coding	0	3	0	0	0	0	7	0	0	0
chr17	49062283	49064598	ENSG00000008294	SPAG9	protein_coding	0	0	0	0	0	0	0	3	0	0
chr17	49118861	49133843	ENSG00000008294	SPAG9	protein_coding	4	2	0	6	0	3	6	6	0	0
chr17	49073925	49079206	ENSG00000008294	SPAG9	protein_coding	0	3	0	0	0	0	0	0	0	0
chr17	49156944	49162839	ENSG00000008294	SPAG9	protein_coding	0	0	0	2	0	2	0	0	0	0
chr17	49067810	49075978	ENSG00000008294	SPAG9	protein_coding	0	7	0	2	2	5	0	3	0	0
chr17	49133772	49157065	ENSG00000008294	SPAG9	protein_coding	0	0	0	0	0	0	0	0	0	0
chr17	49145292	49157065	ENSG00000008294	SPAG9	protein_coding	0	0	0	0	0	0	0	0	5	0
chr17	49124735	49133843	ENSG00000008294	SPAG9	protein_coding	0	6	3	6	0	9	0	0	0	0
chr17	49118861	49157065	ENSG00000008294	SPAG9	protein_coding	0	0	0	2	0	2	0	0	0	0
chr17	49067810	49071296	ENSG00000008294	SPAG9	protein_coding	4	2	0	3	0	4	15	13	0	0
chr17	49124735	49145373	ENSG00000008294	SPAG9	protein_coding	0	7	0	4	0	0	0	0	0	0
chr17	49067037	49071296	ENSG00000008294	SPAG9	protein_coding	0	2	0	0	0	0	0	0	0	0
chr17	49048067	49064598	ENSG00000008294	SPAG9	protein_coding	0	0	0	0	0	0	5	2	0	0
chr17	49097519	49098726	ENSG00000008294	SPAG9	protein_coding	0	0	0	0	0	0	0	0	0	0
chr7	121753171	121773795	ENSG00000008311	AASS	protein_coding	0	0	0	0	0	0	21	14	0	0
chr7	121755127	121773795	ENSG00000008311	AASS	protein_coding	0	0	0	0	0	0	3	0	0	0
chr7	121755127	121757011	ENSG00000008311	AASS	protein_coding	0	0	0	0	0	0	0	2	0	0
chr19	4354945	4355170	ENSG00000008382	MPND	protein_coding	0	2	2	0	3	0	0	0	0	0
chr12	107386564	107386668	ENSG00000008405	CRY1	protein_coding	0	0	0	3	0	0	0	0	0	0
chr12	107393328	107393860	ENSG00000008405	CRY1	protein_coding	2	0	2	5	0	4	2	2	0	0
chr12	107443548	107466832	ENSG00000008405	CRY1	protein_coding	0	2	3	11	0	0	0	0	0	0
chr19	13189426	13192669	ENSG00000008441	NFIX	protein_coding	2	2	0	0	3	0	0	0	0	0
chr19	13183860	13186485	ENSG00000008441	NFIX	protein_coding	0	0	0	0	0	0	4	6	0	0
chr19	13183860	13192669	ENSG00000008441	NFIX	protein_coding	0	0	0	2	0	0	0	0	0	0
chr8	134487961	134488843	ENSG00000008513	ST3GAL1	protein_coding	2	0	0	0	0	0	0	0	0	0
chr17	38209550	38209910	ENSG00000008838	MED24	protein_coding	0	3	3	2	0	2	0	0	0	0
chr17	38209550	38209888	ENSG00000008838	MED24	protein_coding	0	0	0	0	0	2	0	3	0	0
chr2	37259771	37268435	ENSG00000008869	HEATR5B	protein_coding	0	0	0	0	0	0	0	2	0	0
chr2	37276795	37284623	ENSG00000008869	HEATR5B	protein_coding	0	2	0	2	0	0	4	7	0	0
chr2	37246951	37247979	ENSG00000008869	HEATR5B	protein_coding	0	0	0	0	0	0	2	3	0	0
chr2	37230684	37247020	ENSG00000008869	HEATR5B	protein_coding	0	0	0	0	0	0	0	0	0	0
chr2	37264997	37284623	ENSG00000008869	HEATR5B	protein_coding	0	0	0	0	0	2	4	3	0	0
chr2	37276795	37276986	ENSG00000008869	HEATR5B	protein_coding	2	0	0	2	0	5	0	0	0	0
chr2	37230684	37234447	ENSG00000008869	HEATR5B	protein_coding	0	2	0	2	0	2	0	4	0	0
chr2	37264997	37268435	ENSG00000008869	HEATR5B	protein_coding	0	0	0	2	0	0	2	0	0	0
chr2	37285593	37286130	ENSG00000008869	HEATR5B	protein_coding	0	9	2	8	0	2	0	0	0	0
chr2	37227728	37247979	ENSG00000008869	HEATR5B	protein_coding	0	0	0	0	0	0	0	0	0	0
chr2	37227728	37235991	ENSG00000008869	HEATR5B	protein_coding	0	3	0	0	0	0	0	0	0	0
chr2	37283582	37284623	ENSG00000008869	HEATR5B	protein_coding	0	4	0	4	0	3	5	0	0	0
chr2	37227728	37229715	ENSG00000008869	HEATR5B	protein_coding	0	0	0	4	0	0	0	3	0	0
chr2	37276795	37280750	ENSG00000008869	HEATR5B	protein_coding	0	0	0	0	2	0	0	0	0	0
chr3	169693395	169706147	ENSG00000008952	SEC62	protein_coding	13	38	22	45	21	35	0	0	0	0
chr3	169693395	169702977	ENSG00000008952	SEC62	protein_coding	0	0	0	0	0	2	0	0	0	0
chr3	169694733	169703653	ENSG00000008952	SEC62	protein_coding	15	46	16	63	19	60	0	0	0	0
chr3	169694733	169694839	ENSG00000008952	SEC62	protein_coding	0	0	0	0	0	0	0	0	0	0
chr3	169706027	169706147	ENSG00000008952	SEC62	protein_coding	0	0	0	0	0	2	0	0	0	0
chr3	169710381	169711523	ENSG00000008952	SEC62	protein_coding	0	0	0	0	0	2	0	0	0	0
chr3	169700494	169706147	ENSG00000008952	SEC62	protein_coding	6	10	7	18	6	10	0	0	0	0
chr3	169694733	169702977	ENSG00000008952	SEC62	protein_coding	5	21	0	29	4	16	0	0	0	0
chr3	169693399	169706147	ENSG00000008952	SEC62	protein_coding	0	0	0	0	0	2	0	0	0	0
chr3	169693395	169703653	ENSG00000008952	SEC62	protein_coding	0	0	0	5	0	3	0	0	0	0
chr3	169694733	169701041	ENSG00000008952	SEC62	protein_coding	6	0	9	19	9	14	0	0	0	0
chr3	169703592	169706147	ENSG00000008952	SEC62	protein_coding	0	10	0	7	0	0	0	0	0	0
chr3	169700948	169706147	ENSG00000008952	SEC62	protein_coding	0	2	0	0	0	2	0	0	0	0
chr3	169693395	169694839	ENSG00000008952	SEC62	protein_coding	4	13	0	5	3	4	0	0	0	0
chr3	169693395	169701041	ENSG00000008952	SEC62	protein_coding	0	4	0	4	0	5	0	0	0	0
chr3	169694733	169706147	ENSG00000008952	SEC62	protein_coding	74	215	58	221	102	173	8	8	12	8
chr1	115262199	115280693	ENSG00000009307	CSDE1	protein_coding	0	0	0	0	0	0	4	0	0	0
chr1	115277062	115282511	ENSG00000009307	CSDE1	protein_coding	0	0	0	2	0	0	0	0	0	0
chr1	115262199	115263338	ENSG00000009307	CSDE1	protein_coding	2	3	3	2	0	3	0	0	0	9
chr1	115292696	115292798	ENSG00000009307	CSDE1	protein_coding	0	0	0	0	0	0	0	0	0	0
chr1	115277062	115279472	ENSG00000009307	CSDE1	protein_coding	0	0	0	0	0	0	0	0	0	0
chr1	115267841	115280693	ENSG00000009307	CSDE1	protein_coding	0	4	0	0	0	5	0	2	0	0
chr1	115282334	115282493	ENSG00000009307	CSDE1	protein_coding	0	0	0	2	0	0	0	0	0	0
chr1	115267841	115269007	ENSG00000009307	CSDE1	protein_coding	0	2	0	0	0	0	0	0	0	0
chr1	115275224	115275437	ENSG00000009307	CSDE1	protein_coding	0	2	0	0	0	0	0	0	0	0
chr1	115275224	115282511	ENSG00000009307	CSDE1	protein_coding	0	0	0	0	0	2	0	0	0	0
chr1	115276352	115280693	ENSG00000009307	CSDE1	protein_coding	2	5	0	7	3	9	6	4	0	0
chr7	157015947	157018233	ENSG00000009335	UBE3C	protein_coding	6	10	5	19	0	9	0	0	0	0
chr7	156961741	156963144	ENSG00000009335	UBE3C	protein_coding	10	22	2	33	16	34	2	0	0	0
chr7	156976571	156994501	ENSG00000009335	UBE3C	protein_coding	0	0	0	0	0	0	0	0	0	0
chr7	157013382	157016045	ENSG00000009335	UBE3C	protein_coding	0	5	0	4	0	6	0	0	0	0
chr7	156956503	156967728	ENSG00000009335	UBE3C	protein_coding	2	6	0	2	3	4	0	0	0	0
chr7	156994414	157024021	ENSG00000009335	UBE3C	protein_coding	0	8	0	0	0	7	0	0	0	0
chr7	156956503	156961816	ENSG00000009335	UBE3C	protein_coding	0	0	0	9	0	0	0	0	0	0
chr7	156956503	156963144	ENSG00000009335	UBE3C	protein_coding	5	35	13	36	9	29	0	0	0	0
chr6	111708967	111795679	ENSG00000009413	REV3L	protein_coding	0	0	0	0	0	0	0	2	0	0
chr6	111676958	111678328	ENSG00000009413	REV3L	protein_coding	0	0	0	0	0	0	0	0	0	0
chr6	111708967	111737675	ENSG00000009413	REV3L	protein_coding	4	3	0	0	0	0	4	5	0	0
chr6	111793215	111795682	ENSG00000009413	REV3L	protein_coding	0	0	0	0	0	0	0	0	0	0
chr6	111726672	111737675	ENSG00000009413	REV3L	protein_coding	0	0	0	2	0	0	3	4	0	0
chr6	111708967	111795682	ENSG00000009413	REV3L	protein_coding	0	0	0	0	0	0	8	3	0	0
chr6	111781522	111793343	ENSG00000009413	REV3L	protein_coding	0	0	0	2	0	0	0	0	0	0
chr6	111628563	111656813	ENSG00000009413	REV3L	protein_coding	0	0	0	0	0	0	2	0	0	0
chr6	111726672	111793343	ENSG00000009413	REV3L	protein_coding	0	18	4	22	3	18	0	2	0	0
chr6	111714078	111793343	ENSG00000009413	REV3L	protein_coding	0	0	0	3	0	0	4	0	0	0
chr6	111737485	111793343	ENSG00000009413	REV3L	protein_coding	0	0	0	0	0	3	0	0	0	0
chr6	111708967	111793343	ENSG00000009413	REV3L	protein_coding	0	2	0	0	0	0	0	0	0	0
chr6	111732682	111793343	ENSG00000009413	REV3L	protein_coding	0	0	0	4	0	5	0	0	0	0
chr6	111781502	111793343	ENSG00000009413	REV3L	protein_coding	0	10	0	0	0	5	0	0	0	0
chr6	111665127	111689231	ENSG00000009413	REV3L	protein_coding	0	2	0	0	0	0	0	0	0	0
chr6	111665127	111678328	ENSG00000009413	REV3L	protein_coding	0	0	0	0	0	0	0	4	0	0
chr6	111711288	111726833	ENSG00000009413	REV3L	protein_coding	0	0	0	0	0	5	17	2	0	0
chr6	111708967	111726833	ENSG00000009413	REV3L	protein_coding	0	0	0	0	0	0	0	2	0	0
chr6	111790398	111793343	ENSG00000009413	REV3L	protein_coding	0	7	0	6	0	0	0	0	0	0
chr6	111670420	111678328	ENSG00000009413	REV3L	protein_coding	0	3	0	4	2	4	7	3	0	0
chr6	111710308	111793343	ENSG00000009413	REV3L	protein_coding	0	0	0	2	0	0	0	0	0	0
chr1	28075578	28086138	ENSG00000009780	FAM76A	protein_coding	0	0	0	0	0	3	0	0	0	0
chr1	28075578	28081841	ENSG00000009780	FAM76A	protein_coding	0	9	0	14	0	5	2	0	0	0
chr6	142487364	142491558	ENSG00000009844	VTA1	protein_coding	0	0	0	0	0	0	5	3	0	0
chr6	142487364	142510671	ENSG00000009844	VTA1	protein_coding	0	0	0	0	0	0	0	0	0	0
chr7	73013855	73020441	ENSG00000009950	MLXIPL	protein_coding	0	0	0	0	0	0	0	0	0	2
chr7	72873865	72877429	ENSG00000009954	BAZ1B	protein_coding	0	0	0	6	0	0	0	0	0	0
chr7	72873865	72884813	ENSG00000009954	BAZ1B	protein_coding	0	8	0	12	6	13	0	3	0	0
chr7	72891197	72892899	ENSG00000009954	BAZ1B	protein_coding	0	0	0	2	0	0	0	0	0	0
chr7	72877251	72880731	ENSG00000009954	BAZ1B	protein_coding	3	9	0	10	4	11	0	0	0	0
chr7	72873865	72880731	ENSG00000009954	BAZ1B	protein_coding	0	10	0	10	6	12	0	0	0	0
chr7	72883846	72884813	ENSG00000009954	BAZ1B	protein_coding	0	2	0	7	0	3	2	7	0	0
chr7	72922656	72925182	ENSG00000009954	BAZ1B	protein_coding	0	0	0	0	0	0	0	0	0	0
chr7	72873865	72877330	ENSG00000009954	BAZ1B	protein_coding	0	0	0	2	0	0	0	0	0	0
chr7	72877251	72884813	ENSG00000009954	BAZ1B	protein_coding	0	6	0	5	0	0	0	0	0	0
chr7	72879768	72880731	ENSG00000009954	BAZ1B	protein_coding	12	43	20	55	28	45	0	0	0	0
chr7	72873865	72874048	ENSG00000009954	BAZ1B	protein_coding	0	12	0	23	6	13	0	0	0	0
chr6	13632601	13638187	ENSG00000010017	RANBP9	protein_coding	0	0	0	2	0	0	0	0	0	0
chr6	13639794	13644961	ENSG00000010017	RANBP9	protein_coding	58	199	73	222	59	199	18	9	0	0
chr6	13632601	13639985	ENSG00000010017	RANBP9	protein_coding	0	0	0	0	0	2	0	0	0	0
chr6	13632601	13641539	ENSG00000010017	RANBP9	protein_coding	0	0	0	5	0	2	0	0	0	0
chr6	13638039	13644961	ENSG00000010017	RANBP9	protein_coding	0	3	0	7	0	4	0	0	0	0
chr6	13625884	13632753	ENSG00000010017	RANBP9	protein_coding	0	0	0	0	0	2	0	0	0	0
chr6	13632601	13644961	ENSG00000010017	RANBP9	protein_coding	48	105	54	151	49	152	22	9	0	27
chr6	13634662	13644961	ENSG00000010017	RANBP9	protein_coding	0	0	0	0	0	2	0	0	0	0
chr6	13632601	13659064	ENSG00000010017	RANBP9	protein_coding	0	0	0	3	0	3	2	0	0	0
chr6	13632601	13632753	ENSG00000010017	RANBP9	protein_coding	0	0	0	0	3	2	0	0	0	0
chr6	13685360	13697128	ENSG00000010017	RANBP9	protein_coding	0	0	0	0	3	0	0	0	0	0
chr6	13639794	13659064	ENSG00000010017	RANBP9	protein_coding	0	0	0	2	0	0	0	0	0	0
chr6	13641430	13644961	ENSG00000010017	RANBP9	protein_coding	0	0	2	7	5	6	0	0	0	0
chr6	13632601	13634784	ENSG00000010017	RANBP9	protein_coding	0	0	0	0	0	0	0	0	0	0
chr6	13639794	13657508	ENSG00000010017	RANBP9	protein_coding	0	0	0	0	0	0	0	0	0	0
chr6	13639794	13639985	ENSG00000010017	RANBP9	protein_coding	0	0	0	3	0	0	0	0	0	0
chr6	13625884	13644961	ENSG00000010017	RANBP9	protein_coding	0	0	0	2	0	0	0	0	0	0
chr17	30689932	30695033	ENSG00000010244	ZNF207	protein_coding	2	0	0	11	0	0	0	0	0	0
chr17	30696317	30700476	ENSG00000010244	ZNF207	protein_coding	0	0	0	0	0	3	0	0	0	0
chr7	38253957	38259261	ENSG00000010270	STARD3NL	protein_coding	0	0	0	0	0	0	3	0	0	0
chr7	38247047	38259261	ENSG00000010270	STARD3NL	protein_coding	0	0	0	0	0	0	3	0	0	0
chr12	6618882	6620418	ENSG00000010292	NCAPD2	protein_coding	0	4	0	3	4	0	0	0	0	0
chr12	6623629	6623753	ENSG00000010292	NCAPD2	protein_coding	0	0	0	0	0	3	0	0	0	0
chr12	6630963	6632512	ENSG00000010292	NCAPD2	protein_coding	0	0	0	0	0	0	0	0	6	0
chr12	6657590	6657991	ENSG00000010295	IFFO1	protein_coding	0	0	2	2	0	2	0	0	0	0
chr3	52445044	52457367	ENSG00000010318	PHF7	protein_coding	0	0	0	0	0	4	0	0	0	0
chr3	52446826	52448603	ENSG00000010318	PHF7	protein_coding	20	69	28	91	13	136	5	0	0	0
chr3	52448011	52448603	ENSG00000010318	PHF7	protein_coding	0	2	0	5	0	0	0	0	0	0
chr3	52445044	52448603	ENSG00000010318	PHF7	protein_coding	0	5	0	4	0	2	0	0	0	0
chrX	148571844	148582568	ENSG00000010404	IDS	protein_coding	0	0	0	0	0	0	3	0	0	0
chr1	41651792	41660071	ENSG00000010803	SCMH1	protein_coding	0	0	0	0	0	0	3	5	0	0
chr1	41578954	41627104	ENSG00000010803	SCMH1	protein_coding	0	0	0	0	0	0	2	0	0	0
chr1	41608549	41617356	ENSG00000010803	SCMH1	protein_coding	0	0	0	0	0	0	0	2	0	0
chr1	41536266	41541123	ENSG00000010803	SCMH1	protein_coding	21	55	28	60	23	53	19	15	0	0
chr1	41635297	41635636	ENSG00000010803	SCMH1	protein_coding	0	0	0	0	0	0	0	2	0	0
chr1	41578954	41608784	ENSG00000010803	SCMH1	protein_coding	0	0	0	0	0	0	6	13	0	0
chr6	112101768	112167832	ENSG00000010810	FYN	protein_coding	0	0	0	0	0	0	0	0	0	0
chr6	112015577	112029223	ENSG00000010810	FYN	protein_coding	0	0	0	0	0	0	2	0	0	0
chr6	112101768	112135310	ENSG00000010810	FYN	protein_coding	0	0	0	0	0	0	3	0	0	0
chr6	112015577	112035646	ENSG00000010810	FYN	protein_coding	0	0	2	2	0	0	0	0	0	0
chr6	143158071	143222874	ENSG00000010818	HIVEP2	protein_coding	0	0	0	0	0	0	0	0	0	0
chr1	24075510	24076438	ENSG00000011007	TCEB3	protein_coding	0	0	0	0	0	0	0	0	0	0
chr1	11883763	11887278	ENSG00000011021	CLCN6	protein_coding	0	0	0	0	0	0	2	0	0	0
chr14	93727947	93730339	ENSG00000011114	BTBD7	protein_coding	0	2	0	0	0	0	0	0	0	0
chr14	93754097	93762503	ENSG00000011114	BTBD7	protein_coding	0	0	0	0	0	0	3	0	0	0
chr14	93727947	93762503	ENSG00000011114	BTBD7	protein_coding	0	0	0	0	0	0	0	2	0	0
chr14	93760203	93762503	ENSG00000011114	BTBD7	protein_coding	0	0	0	0	0	0	16	19	0	0
chr14	93760203	93761283	ENSG00000011114	BTBD7	protein_coding	0	0	0	0	0	0	6	10	0	0
chr14	93723540	93730339	ENSG00000011114	BTBD7	protein_coding	0	0	0	0	0	2	0	0	0	0
chr14	93730130	93730339	ENSG00000011114	BTBD7	protein_coding	3	10	0	8	3	12	0	0	0	0
chr17	56293448	56294097	ENSG00000011143	MKS1	protein_coding	11	25	9	25	15	34	0	2	0	0
chr3	43753200	43756550	ENSG00000011198	ABHD5	protein_coding	0	0	0	0	0	0	0	4	0	0
chr3	43740993	43743500	ENSG00000011198	ABHD5	protein_coding	0	0	0	6	0	0	0	0	0	0
chr19	15511604	15511854	ENSG00000011243	AKAP8L	protein_coding	0	5	0	2	0	0	0	0	0	0
chr17	49296290	49302570	ENSG00000011258	MBTD1	protein_coding	0	3	0	0	0	0	0	0	0	0
chr17	49294694	49302570	ENSG00000011258	MBTD1	protein_coding	2	5	3	6	0	15	12	8	0	0
chr17	49272574	49280589	ENSG00000011258	MBTD1	protein_coding	0	0	0	0	0	0	2	0	0	0
chr17	49294694	49302544	ENSG00000011258	MBTD1	protein_coding	0	0	0	0	0	0	0	0	0	0
chr17	49278952	49280589	ENSG00000011258	MBTD1	protein_coding	8	8	7	13	3	12	4	2	0	0
chr17	49278952	49281286	ENSG00000011258	MBTD1	protein_coding	0	0	0	0	0	0	2	0	0	0
chr17	49294694	49297824	ENSG00000011258	MBTD1	protein_coding	0	0	0	0	0	3	0	0	0	0
chr17	49272574	49281286	ENSG00000011258	MBTD1	protein_coding	0	0	0	0	0	0	2	0	0	0
chr17	49340634	49346265	ENSG00000011260	UTP18	protein_coding	10	20	8	27	7	11	18	7	0	0
chr7	5680784	5681007	ENSG00000011275	RNF216	protein_coding	2	6	0	3	3	0	7	2	0	0
chr7	5778906	5781446	ENSG00000011275	RNF216	protein_coding	0	0	0	0	0	0	2	0	0	0
chr7	5680784	5692141	ENSG00000011275	RNF216	protein_coding	4	14	4	23	20	28	3	4	0	0
chr7	5756453	5760803	ENSG00000011275	RNF216	protein_coding	0	0	0	0	0	0	0	0	0	0
chr7	5778906	5781275	ENSG00000011275	RNF216	protein_coding	0	0	0	0	0	0	2	0	0	0
chr17	15907144	15907576	ENSG00000011295	TTC19	protein_coding	3	8	7	19	15	19	0	0	0	0
chr19	805012	805187	ENSG00000011304	PTBP1	protein_coding	2	5	0	2	2	0	0	0	0	0
chr19	803560	805569	ENSG00000011304	PTBP1	protein_coding	0	0	0	0	0	0	0	0	0	0
chr11	17124208	17134213	ENSG00000011405	PIK3C2A	protein_coding	0	4	0	0	0	0	0	0	0	0
chr11	17143734	17167489	ENSG00000011405	PIK3C2A	protein_coding	0	3	0	0	0	0	0	3	0	0
chr11	17131978	17136012	ENSG00000011405	PIK3C2A	protein_coding	0	0	0	0	0	3	0	0	0	0
chr11	17153462	17167489	ENSG00000011405	PIK3C2A	protein_coding	0	5	3	15	8	8	15	6	0	0
chr11	17115807	17115932	ENSG00000011405	PIK3C2A	protein_coding	0	0	0	0	0	0	0	0	0	0
chr11	17115807	17118811	ENSG00000011405	PIK3C2A	protein_coding	0	0	0	3	0	0	0	0	0	0
chr11	17126715	17134213	ENSG00000011405	PIK3C2A	protein_coding	0	0	0	0	0	0	0	0	0	0
chr11	17131978	17134213	ENSG00000011405	PIK3C2A	protein_coding	0	6	0	4	2	5	0	0	0	0
chr11	17167214	17172202	ENSG00000011405	PIK3C2A	protein_coding	0	0	0	0	0	0	0	2	0	0
chr11	17121406	17134213	ENSG00000011405	PIK3C2A	protein_coding	0	2	0	0	0	0	0	3	0	0
chr11	17167214	17167489	ENSG00000011405	PIK3C2A	protein_coding	18	45	14	45	28	45	18	11	0	0
chr11	17118603	17121516	ENSG00000011405	PIK3C2A	protein_coding	0	0	0	0	0	2	0	0	0	0
chr11	17190223	17191353	ENSG00000011405	PIK3C2A	protein_coding	0	0	0	0	0	0	0	0	0	0
chr11	17170213	17172202	ENSG00000011405	PIK3C2A	protein_coding	0	0	0	2	0	0	0	0	0	0
chr11	17134120	17136012	ENSG00000011405	PIK3C2A	protein_coding	0	0	0	3	0	0	0	0	0	0
chr11	17126715	17136012	ENSG00000011405	PIK3C2A	protein_coding	0	0	0	0	0	0	2	0	0	0
chr11	17156365	17167489	ENSG00000011405	PIK3C2A	protein_coding	0	0	0	0	0	0	0	0	0	0
chr11	17112880	17118811	ENSG00000011405	PIK3C2A	protein_coding	0	0	0	0	0	0	0	0	0	0
chr7	36438687	36450775	ENSG00000011426	ANLN	protein_coding	0	0	0	0	0	0	0	0	0	0
chr7	36463425	36464351	ENSG00000011426	ANLN	protein_coding	0	5	0	6	4	0	0	0	0	0
chr7	36445789	36450775	ENSG00000011426	ANLN	protein_coding	0	6	0	6	0	0	0	0	0	0
chr7	36447342	36459088	ENSG00000011426	ANLN	protein_coding	0	0	0	0	0	0	0	0	0	0
chr7	36438687	36455493	ENSG00000011426	ANLN	protein_coding	0	2	0	6	0	2	0	0	0	0
chr7	36462241	36464351	ENSG00000011426	ANLN	protein_coding	0	0	0	0	0	0	0	0	0	0
chr7	36450122	36450775	ENSG00000011426	ANLN	protein_coding	14	34	11	35	21	58	0	0	0	0
chr7	36462241	36463552	ENSG00000011426	ANLN	protein_coding	0	0	0	0	0	3	0	0	0	0
chr7	36450122	36455493	ENSG00000011426	ANLN	protein_coding	0	3	0	0	0	0	0	0	0	0
chr7	36459777	36463552	ENSG00000011426	ANLN	protein_coding	0	0	0	3	0	0	0	0	0	0
chr9	125832628	125839041	ENSG00000011454	RABGAP1	protein_coding	0	0	0	3	0	3	4	0	0	0
chr9	125719289	125761045	ENSG00000011454	RABGAP1	protein_coding	0	0	0	0	0	0	0	3	0	0
chr9	125847505	125852664	ENSG00000011454	RABGAP1	protein_coding	0	0	0	0	2	0	0	0	0	0
chr9	125760875	125777915	ENSG00000011454	RABGAP1	protein_coding	0	0	0	0	0	0	0	0	0	0
chr9	125751575	125752492	ENSG00000011454	RABGAP1	protein_coding	0	0	0	0	0	0	7	6	0	0
chr9	125758319	125827740	ENSG00000011454	RABGAP1	protein_coding	0	0	0	0	0	0	3	2	0	0
chr9	125860019	125861828	ENSG00000011454	RABGAP1	protein_coding	2	0	0	0	0	0	0	0	0	0
chr9	125758319	125772807	ENSG00000011454	RABGAP1	protein_coding	0	0	0	0	4	0	2	0	0	0
chr9	125719289	125782738	ENSG00000011454	RABGAP1	protein_coding	0	0	0	0	0	0	2	0	0	0
chr9	125852036	125861828	ENSG00000011454	RABGAP1	protein_coding	0	0	0	4	2	0	0	0	0	0
chr9	125827626	125865665	ENSG00000011454	RABGAP1	protein_coding	0	0	0	0	0	0	0	0	0	0
chr9	125827626	125852664	ENSG00000011454	RABGAP1	protein_coding	0	0	0	0	0	0	0	2	0	0
chr9	125827626	125839041	ENSG00000011454	RABGAP1	protein_coding	0	0	0	0	2	0	3	0	0	0
chr9	125758319	125761045	ENSG00000011454	RABGAP1	protein_coding	0	0	0	0	0	0	0	0	0	0
chr9	125760875	125827740	ENSG00000011454	RABGAP1	protein_coding	0	0	0	0	0	0	0	0	0	0
chr9	125835830	125852664	ENSG00000011454	RABGAP1	protein_coding	0	0	0	0	0	2	0	0	0	0
chr9	125719289	125734231	ENSG00000011454	RABGAP1	protein_coding	0	0	0	0	0	2	0	0	0	0
chr19	46878860	46879831	ENSG00000011485	PPP5C	protein_coding	0	7	0	0	0	0	0	0	0	0
chr2	39513992	39515421	ENSG00000011566	MAP4K3	protein_coding	0	14	0	8	0	4	0	0	0	0
chr2	39526883	39542529	ENSG00000011566	MAP4K3	protein_coding	0	6	0	0	0	4	0	0	0	0
chr2	39499423	39507497	ENSG00000011566	MAP4K3	protein_coding	0	0	0	0	0	0	8	0	0	0
chr2	39559057	39564722	ENSG00000011566	MAP4K3	protein_coding	0	2	0	4	0	0	0	0	0	0
chr2	39505547	39514105	ENSG00000011566	MAP4K3	protein_coding	0	0	0	4	0	3	0	0	0	0
chr2	39570528	39605264	ENSG00000011566	MAP4K3	protein_coding	0	0	0	0	0	0	0	2	0	0
chr2	39535083	39542529	ENSG00000011566	MAP4K3	protein_coding	4	11	4	10	6	5	0	0	0	0
chr2	39570528	39583480	ENSG00000011566	MAP4K3	protein_coding	0	0	0	0	0	2	0	0	0	0
chr2	39485488	39485728	ENSG00000011566	MAP4K3	protein_coding	0	3	0	5	0	8	0	3	0	0
chr2	39564060	39564722	ENSG00000011566	MAP4K3	protein_coding	3	0	4	12	0	9	10	5	0	0
chr2	39505547	39515421	ENSG00000011566	MAP4K3	protein_coding	0	0	0	0	0	3	0	0	0	0
chr2	39499622	39500323	ENSG00000011566	MAP4K3	protein_coding	0	0	0	2	0	0	0	0	0	0
chr2	39552658	39553102	ENSG00000011566	MAP4K3	protein_coding	0	0	0	0	2	0	0	0	0	0
chr2	39526883	39535146	ENSG00000011566	MAP4K3	protein_coding	2	0	0	0	0	6	0	3	0	0
chr2	39559057	39583480	ENSG00000011566	MAP4K3	protein_coding	0	0	0	0	0	0	2	0	0	0
chr17	41215349	41215968	ENSG00000012048	BRCA1	protein_coding	0	0	4	23	16	12	0	0	0	0
chr17	41247862	41256973	ENSG00000012048	BRCA1	protein_coding	3	0	0	4	0	10	0	0	0	0
chr17	41256138	41267796	ENSG00000012048	BRCA1	protein_coding	0	0	0	6	0	0	0	0	0	0
chr17	41249260	41256973	ENSG00000012048	BRCA1	protein_coding	0	0	0	0	0	2	0	0	0	0
chr17	41256138	41258550	ENSG00000012048	BRCA1	protein_coding	2	0	0	13	4	13	0	0	0	0
chr17	41247862	41276132	ENSG00000012048	BRCA1	protein_coding	10	20	8	23	0	21	0	0	0	0
chr17	41251791	41258550	ENSG00000012048	BRCA1	protein_coding	0	0	0	0	0	0	0	0	0	0
chr17	41215349	41219712	ENSG00000012048	BRCA1	protein_coding	0	0	0	0	0	4	0	0	0	0
chr17	41242960	41246877	ENSG00000012048	BRCA1	protein_coding	0	2	0	0	0	0	0	0	0	0
chr17	41199659	41209152	ENSG00000012048	BRCA1	protein_coding	0	0	0	3	0	0	0	0	0	0
chr17	41251791	41267796	ENSG00000012048	BRCA1	protein_coding	0	0	0	4	0	7	0	0	0	0
chr17	41251791	41256973	ENSG00000012048	BRCA1	protein_coding	4	14	3	24	6	14	0	0	0	0
chr17	41219624	41226538	ENSG00000012048	BRCA1	protein_coding	0	3	2	3	0	0	0	0	0	0
chr17	41201137	41209152	ENSG00000012048	BRCA1	protein_coding	0	0	0	5	0	0	0	0	0	0
chr17	41256138	41256973	ENSG00000012048	BRCA1	protein_coding	14	43	8	53	16	69	0	0	0	0
chr17	41228504	41276132	ENSG00000012048	BRCA1	protein_coding	0	0	0	2	0	0	0	0	0	0
chr17	41228504	41234592	ENSG00000012048	BRCA1	protein_coding	0	0	2	8	2	5	0	0	0	0
chr17	41203079	41215968	ENSG00000012048	BRCA1	protein_coding	0	5	3	11	3	11	0	0	0	0
chr17	41209068	41215968	ENSG00000012048	BRCA1	protein_coding	10	34	7	53	13	31	0	0	0	0
chr17	41247862	41251894	ENSG00000012048	BRCA1	protein_coding	0	0	0	2	0	0	0	0	0	0
chr17	41222944	41226538	ENSG00000012048	BRCA1	protein_coding	0	0	0	0	0	2	0	0	0	0
chr19	45916934	45917292	ENSG00000012061	ERCC1	protein_coding	0	2	0	2	0	0	0	0	0	0
chrX	21896159	21896810	ENSG00000012174	MBTPS2	protein_coding	0	0	0	3	0	0	2	2	0	0
chrX	21869626	21871621	ENSG00000012174	MBTPS2	protein_coding	0	0	0	0	0	0	0	6	4	0
chrX	21886584	21896810	ENSG00000012174	MBTPS2	protein_coding	0	0	0	0	0	0	2	0	0	0
chr8	28595035	28600731	ENSG00000012232	EXTL3	protein_coding	0	0	0	0	0	0	0	4	0	0
chr12	100926235	100934596	ENSG00000012504	NR1H4	protein_coding	0	0	0	0	0	0	0	0	8	22
chr12	100928667	100934596	ENSG00000012504	NR1H4	protein_coding	0	0	0	0	0	0	0	0	2	0
chr6	53133884	53160505	ENSG00000012660	ELOVL5	protein_coding	0	0	0	0	0	0	0	0	0	0
chr6	53133884	53134068	ENSG00000012660	ELOVL5	protein_coding	2	0	0	0	0	2	0	0	0	0
chr6	53133884	53141054	ENSG00000012660	ELOVL5	protein_coding	0	0	0	2	0	0	0	0	0	0
chr10	45938876	45939228	ENSG00000012779	ALOX5	protein_coding	0	3	0	0	0	0	0	0	0	0
chr10	45877993	45878107	ENSG00000012779	ALOX5	protein_coding	0	0	0	2	0	0	0	0	0	0
chrY	21901413	21901548	ENSG00000012817	KDM5D	protein_coding	4	0	0	0	0	0	0	0	0	0
chrY	21901413	21903743	ENSG00000012817	KDM5D	protein_coding	0	19	6	0	0	10	0	0	0	0
chr12	54113522	54115399	ENSG00000012822	CALCOCO1	protein_coding	0	0	2	0	0	0	0	0	0	0
chr12	54113522	54115967	ENSG00000012822	CALCOCO1	protein_coding	0	6	4	8	3	0	0	2	0	0
chr14	93685557	93688720	ENSG00000012963	UBR7	protein_coding	0	0	0	0	0	2	0	0	0	0
chr14	93676169	93677054	ENSG00000012963	UBR7	protein_coding	0	0	6	19	0	19	5	0	0	0
chr14	93685557	93686757	ENSG00000012963	UBR7	protein_coding	0	0	0	2	0	0	0	0	0	0
chr14	50929382	50930851	ENSG00000012983	MAP4K5	protein_coding	0	5	0	9	0	0	0	0	0	0
chr14	50895379	50895978	ENSG00000012983	MAP4K5	protein_coding	0	0	0	0	0	0	0	0	0	0
chr14	50889838	50895978	ENSG00000012983	MAP4K5	protein_coding	0	0	0	0	0	0	0	0	0	0
chr14	50901111	50910754	ENSG00000012983	MAP4K5	protein_coding	0	2	0	0	0	0	0	0	0	0
chr14	50929382	50941867	ENSG00000012983	MAP4K5	protein_coding	0	0	0	5	0	0	0	0	0	0
chr14	50911758	50915550	ENSG00000012983	MAP4K5	protein_coding	0	0	0	0	0	3	0	0	0	0
chr14	50911758	50914199	ENSG00000012983	MAP4K5	protein_coding	0	0	0	0	0	0	0	0	0	0
chr14	50892624	50895974	ENSG00000012983	MAP4K5	protein_coding	0	0	0	0	0	0	0	0	0	0
chr14	50923233	50930851	ENSG00000012983	MAP4K5	protein_coding	4	14	0	10	0	8	0	0	0	0
chr14	50942845	50943024	ENSG00000012983	MAP4K5	protein_coding	0	12	0	21	10	13	0	0	0	0
chr14	50911758	50923312	ENSG00000012983	MAP4K5	protein_coding	0	0	0	2	0	3	0	0	0	0
chr14	50941794	50943024	ENSG00000012983	MAP4K5	protein_coding	0	0	0	3	0	0	0	0	0	0
chr14	50949078	50971575	ENSG00000012983	MAP4K5	protein_coding	0	0	0	0	0	3	0	0	0	0
chr14	50949078	50952912	ENSG00000012983	MAP4K5	protein_coding	3	0	0	6	0	8	0	2	0	0
chr14	50919907	50930851	ENSG00000012983	MAP4K5	protein_coding	0	9	0	0	0	0	0	0	0	0
chr14	50952295	50952912	ENSG00000012983	MAP4K5	protein_coding	21	75	11	38	17	60	0	0	0	0
chr14	50933300	50943024	ENSG00000012983	MAP4K5	protein_coding	0	15	0	0	7	14	0	0	0	0
chr14	50904611	50904726	ENSG00000012983	MAP4K5	protein_coding	0	0	0	2	0	0	0	0	0	0
chr14	50895379	50907159	ENSG00000012983	MAP4K5	protein_coding	0	0	0	2	0	0	0	0	0	0
chr14	50923233	50952912	ENSG00000012983	MAP4K5	protein_coding	0	0	0	0	0	0	0	0	0	0
chr14	50941794	50952912	ENSG00000012983	MAP4K5	protein_coding	0	4	0	3	4	0	16	6	0	0
chr14	50941794	50949134	ENSG00000012983	MAP4K5	protein_coding	0	0	0	0	0	0	2	0	0	0
chr14	50917992	50930851	ENSG00000012983	MAP4K5	protein_coding	0	0	0	2	0	0	0	0	0	0
chr14	50904193	50907159	ENSG00000012983	MAP4K5	protein_coding	0	8	2	0	5	11	0	0	0	0
chr14	50909449	50915550	ENSG00000012983	MAP4K5	protein_coding	0	0	0	10	0	14	0	0	0	0
chr14	50941794	50971575	ENSG00000012983	MAP4K5	protein_coding	0	0	2	0	6	3	0	0	0	0
chr14	50892624	50895978	ENSG00000012983	MAP4K5	protein_coding	0	0	0	0	0	4	0	0	0	0
chr14	50909449	50911912	ENSG00000012983	MAP4K5	protein_coding	0	0	0	0	0	5	0	0	0	0
chr4	6599924	6602483	ENSG00000013288	MAN2B2	protein_coding	0	0	0	0	0	0	3	6	2	0
chr3	170184881	170198207	ENSG00000013297	CLDN11	protein_coding	0	0	0	0	0	0	2	0	0	0
chr17	42397227	42397355	ENSG00000013306	SLC25A39	protein_coding	0	0	0	0	0	0	0	0	0	0
chr17	42399786	42400220	ENSG00000013306	SLC25A39	protein_coding	0	0	0	0	0	2	0	0	0	0
chr16	29845053	29845387	ENSG00000013364	MVP	protein_coding	0	10	4	3	2	11	2	0	0	0
chr7	151052853	151053308	ENSG00000013374	NUB1	protein_coding	4	6	0	3	0	6	0	0	0	0
chr7	151042433	151042538	ENSG00000013374	NUB1	protein_coding	0	0	0	0	0	0	0	0	0	0
chr7	151049897	151053308	ENSG00000013374	NUB1	protein_coding	7	15	0	14	4	10	0	0	0	0
chr6	83876400	83876706	ENSG00000013375	PGM3	protein_coding	0	0	0	0	0	0	0	0	0	5
chr2	201725960	201726585	ENSG00000013441	CLK1	protein_coding	0	8	0	11	2	0	0	0	0	0
chr2	201725551	201725670	ENSG00000013441	CLK1	protein_coding	0	0	2	0	0	0	0	0	0	0
chr2	201718625	201719809	ENSG00000013441	CLK1	protein_coding	18	54	21	92	37	74	0	0	0	0
chr2	201721404	201726585	ENSG00000013441	CLK1	protein_coding	0	10	0	4	0	3	15	0	0	0
chr2	201719338	201719809	ENSG00000013441	CLK1	protein_coding	4	10	5	29	7	15	2	0	0	0
chr2	201722440	201726585	ENSG00000013441	CLK1	protein_coding	0	0	0	0	0	0	0	0	0	0
chr2	201721404	201721708	ENSG00000013441	CLK1	protein_coding	104	376	111	471	178	426	66	30	3	11
chr2	201726424	201726585	ENSG00000013441	CLK1	protein_coding	0	0	0	5	3	2	0	0	0	0
chr2	201721404	201722812	ENSG00000013441	CLK1	protein_coding	3	8	0	7	3	6	12	2	0	0
chr2	201719338	201726585	ENSG00000013441	CLK1	protein_coding	0	4	0	0	0	0	0	0	0	0
chr2	201724402	201726585	ENSG00000013441	CLK1	protein_coding	3	0	0	5	0	2	0	0	0	0
chr2	201719338	201721708	ENSG00000013441	CLK1	protein_coding	0	10	0	20	7	19	0	0	0	0
chr2	201722695	201726585	ENSG00000013441	CLK1	protein_coding	2	6	0	0	0	0	0	0	0	0
chr12	106770136	106773917	ENSG00000013503	POLR3B	protein_coding	0	0	2	2	0	0	0	0	0	0
chr5	141353147	141363014	ENSG00000013561	RNF14	protein_coding	0	0	0	3	4	5	0	0	0	0
chr5	141353736	141354520	ENSG00000013561	RNF14	protein_coding	0	6	0	0	0	0	0	0	0	0
chr11	65034052	65036200	ENSG00000014138	POLA2	protein_coding	0	0	0	0	0	0	0	0	0	0
chr11	65043362	65043469	ENSG00000014138	POLA2	protein_coding	0	2	3	5	0	2	0	0	0	0
chr2	63831829	63833162	ENSG00000014641	MDH1	protein_coding	0	0	0	0	0	0	0	2	0	0
chr4	42024854	42041070	ENSG00000014824	SLC30A9	protein_coding	0	4	3	10	0	5	0	0	0	0
chr4	42022432	42025401	ENSG00000014824	SLC30A9	protein_coding	0	0	0	2	0	0	0	0	0	0
chr4	42020127	42041070	ENSG00000014824	SLC30A9	protein_coding	0	2	0	0	0	0	0	0	0	0
chr4	42003632	42022532	ENSG00000014824	SLC30A9	protein_coding	2	0	0	7	0	5	0	0	0	0
chr4	42037291	42051496	ENSG00000014824	SLC30A9	protein_coding	0	22	0	22	7	14	0	0	0	0
chr4	42003632	42020187	ENSG00000014824	SLC30A9	protein_coding	0	0	0	0	0	0	0	0	0	0
chr4	42003632	42041070	ENSG00000014824	SLC30A9	protein_coding	0	3	0	0	2	0	0	0	0	0
chr4	42024854	42025401	ENSG00000014824	SLC30A9	protein_coding	12	61	11	61	34	36	4	0	0	0
chr4	42080228	42088587	ENSG00000014824	SLC30A9	protein_coding	0	0	0	2	0	0	0	0	0	0
chr4	42003632	42025401	ENSG00000014824	SLC30A9	protein_coding	0	10	3	5	6	6	3	2	0	0
chr4	42077673	42080342	ENSG00000014824	SLC30A9	protein_coding	0	5	0	8	0	5	0	0	0	0
chr4	42003632	42051496	ENSG00000014824	SLC30A9	protein_coding	0	0	0	5	2	3	0	0	0	0
chr14	91808723	91810001	ENSG00000015133	CCDC88C	protein_coding	0	14	5	9	5	10	0	0	0	0
chr14	91880157	91880274	ENSG00000015133	CCDC88C	protein_coding	0	0	2	0	0	0	0	0	0	0
chr14	91825985	91883182	ENSG00000015133	CCDC88C	protein_coding	0	0	0	0	0	0	0	0	0	0
chr12	42604156	42604482	ENSG00000015153	YAF2	protein_coding	0	0	2	0	5	3	16	13	0	0
chr12	42604156	42606286	ENSG00000015153	YAF2	protein_coding	0	3	0	0	2	0	0	0	0	0
chr12	42604156	42604421	ENSG00000015153	YAF2	protein_coding	6	14	6	8	5	5	5	0	0	0
chr12	42604156	42616121	ENSG00000015153	YAF2	protein_coding	0	0	0	0	0	3	0	0	0	0
chr12	42604156	42607589	ENSG00000015153	YAF2	protein_coding	0	0	0	0	0	0	0	0	0	0
chr10	225933	255988	ENSG00000015171	ZMYND11	protein_coding	0	0	0	0	0	0	5	6	0	4
chr10	225933	267296	ENSG00000015171	ZMYND11	protein_coding	0	0	0	5	0	2	5	7	0	5
chr10	225933	295028	ENSG00000015171	ZMYND11	protein_coding	0	0	0	0	0	0	0	3	0	0
chr10	225933	243945	ENSG00000015171	ZMYND11	protein_coding	0	2	0	6	0	3	0	0	0	0
chr10	285377	286051	ENSG00000015171	ZMYND11	protein_coding	0	3	0	0	0	2	0	0	0	0
chr10	267134	267296	ENSG00000015171	ZMYND11	protein_coding	0	0	3	0	0	0	0	0	0	0
chr5	138614015	138614818	ENSG00000015479	MATR3	protein_coding	28	67	27	55	20	67	0	0	0	0
chr3	52734277	52734512	ENSG00000016864	GLT8D1	protein_coding	0	12	0	14	6	21	2	0	0	0
chr3	130649259	130650982	ENSG00000017260	ATP2C1	protein_coding	0	0	0	0	0	3	0	0	0	0
chr3	130685988	130720158	ENSG00000017260	ATP2C1	protein_coding	0	0	0	0	0	0	2	0	0	0
chr3	130613551	130660543	ENSG00000017260	ATP2C1	protein_coding	0	0	0	2	0	2	0	0	0	0
chr3	130685988	130688240	ENSG00000017260	ATP2C1	protein_coding	0	0	0	2	0	0	2	0	0	0
chr3	130649259	130660543	ENSG00000017260	ATP2C1	protein_coding	0	29	4	25	9	17	23	18	0	0
chr3	130672664	130678185	ENSG00000017260	ATP2C1	protein_coding	0	0	0	0	0	0	0	0	0	0
chrX	48317921	48318262	ENSG00000017483	SLC38A5	protein_coding	0	0	0	0	0	2	0	0	0	0
chrX	48317921	48327824	ENSG00000017483	SLC38A5	protein_coding	0	2	0	0	0	0	0	0	0	0
chr18	9524591	9525849	ENSG00000017797	RALBP1	protein_coding	0	0	0	0	0	0	0	0	0	0
chr18	9522157	9522507	ENSG00000017797	RALBP1	protein_coding	0	0	0	12	0	0	0	0	0	0
chr4	71628235	71634378	ENSG00000018189	RUFY3	protein_coding	0	0	0	0	0	0	7	6	0	0
chr12	41312440	41337972	ENSG00000018236	CNTN1	protein_coding	0	0	0	0	0	0	4	0	0	0
chr12	41302158	41387071	ENSG00000018236	CNTN1	protein_coding	0	0	0	0	0	0	5	0	0	0
chr12	41302158	41353036	ENSG00000018236	CNTN1	protein_coding	0	0	0	0	0	0	3	0	0	0
chr12	41323597	41337972	ENSG00000018236	CNTN1	protein_coding	0	0	0	0	0	0	6	0	0	0
chr12	41374710	41423021	ENSG00000018236	CNTN1	protein_coding	0	0	0	0	0	0	3	0	0	0
chr12	41157737	41157982	ENSG00000018236	CNTN1	protein_coding	0	0	0	0	0	0	2	0	0	0
chr12	41302158	41337972	ENSG00000018236	CNTN1	protein_coding	0	0	0	0	0	0	2	0	0	0
chr12	41302158	41318454	ENSG00000018236	CNTN1	protein_coding	0	0	0	0	0	0	4	0	0	0
chr12	41312440	41353036	ENSG00000018236	CNTN1	protein_coding	0	0	0	0	0	0	2	0	0	0
chr12	41408029	41423021	ENSG00000018236	CNTN1	protein_coding	0	0	0	0	0	0	5	3	0	0
chr2	219247682	219247793	ENSG00000018280	SLC11A1	protein_coding	0	0	0	2	0	0	0	0	0	0
chr2	178346786	178388533	ENSG00000018510	AGPS	protein_coding	0	2	0	0	0	0	0	0	0	0
chr2	178333143	178372759	ENSG00000018510	AGPS	protein_coding	0	0	0	0	0	2	0	0	0	0
chr2	178333143	178346914	ENSG00000018510	AGPS	protein_coding	0	0	0	5	0	0	0	0	0	0
chr2	178326620	178333252	ENSG00000018510	AGPS	protein_coding	0	4	0	5	0	4	0	0	0	0
chr2	178284996	178310354	ENSG00000018510	AGPS	protein_coding	0	0	3	4	0	0	0	0	0	0
chr2	178346786	178364458	ENSG00000018510	AGPS	protein_coding	0	0	0	0	0	0	5	0	0	0
chr2	178310273	178346914	ENSG00000018510	AGPS	protein_coding	0	0	0	0	0	4	0	0	0	0
chr2	178305692	178326746	ENSG00000018510	AGPS	protein_coding	0	0	0	2	0	0	4	6	0	0
chr2	178284996	178333252	ENSG00000018510	AGPS	protein_coding	0	0	0	0	0	0	3	0	0	0
chr2	32858942	32865477	ENSG00000018699	TTC27	protein_coding	0	8	0	6	5	7	0	0	0	0
chr2	32858994	32865477	ENSG00000018699	TTC27	protein_coding	0	0	0	0	0	0	0	0	0	0
chr2	32858942	32875300	ENSG00000018699	TTC27	protein_coding	0	0	0	0	3	0	0	0	0	0
chr2	32858942	32903989	ENSG00000018699	TTC27	protein_coding	0	0	0	0	0	0	0	0	0	0
chr2	33007692	33012216	ENSG00000018699	TTC27	protein_coding	0	0	0	0	0	0	0	0	0	0
chr2	32903922	32927987	ENSG00000018699	TTC27	protein_coding	0	0	0	2	0	0	0	0	0	0
chr2	32855589	32903989	ENSG00000018699	TTC27	protein_coding	2	0	0	0	0	0	0	0	0	0
chr2	32927909	32958990	ENSG00000018699	TTC27	protein_coding	0	0	0	0	0	0	0	0	0	3
chr2	33002948	33012216	ENSG00000018699	TTC27	protein_coding	0	0	0	0	0	2	0	0	0	0
chr10	126628942	126631876	ENSG00000019995	ZRANB1	protein_coding	0	10	0	2	0	0	20	5	0	0
chr10	126662213	126662967	ENSG00000019995	ZRANB1	protein_coding	0	8	4	6	4	7	3	6	0	0
chr20	50781233	50782564	ENSG00000020256	ZFP64	protein_coding	0	2	0	0	2	0	0	0	0	0
chr14	61262934	61278845	ENSG00000020426	MNAT1	protein_coding	0	0	0	0	0	0	0	0	0	0
chr14	61275042	61346553	ENSG00000020426	MNAT1	protein_coding	0	0	0	0	0	0	3	8	0	0
chr14	61262934	61346553	ENSG00000020426	MNAT1	protein_coding	0	0	0	0	0	0	5	6	0	0
chr14	61262934	61285565	ENSG00000020426	MNAT1	protein_coding	0	0	0	0	0	0	4	0	0	0
chr14	61278704	61346553	ENSG00000020426	MNAT1	protein_coding	0	0	0	0	0	0	0	6	0	0
chr14	55168779	55169298	ENSG00000020577	SAMD4A	protein_coding	0	0	0	0	0	0	5	4	0	4
chr14	55218168	55231258	ENSG00000020577	SAMD4A	protein_coding	0	0	0	0	0	0	0	0	0	3
chr11	94219089	94224131	ENSG00000020922	MRE11A	protein_coding	0	0	0	0	0	49	0	0	0	0
chr11	94163076	94170401	ENSG00000020922	MRE11A	protein_coding	0	0	0	0	0	4	0	0	0	0
chr11	94178975	94180604	ENSG00000020922	MRE11A	protein_coding	2	9	0	0	0	0	0	0	0	0
chr6	2836089	2836484	ENSG00000021355	SERPINB1	protein_coding	0	0	3	0	4	7	0	0	0	0
chr6	2836089	2836257	ENSG00000021355	SERPINB1	protein_coding	2	0	0	0	0	3	0	0	0	0
chr2	32323866	32341281	ENSG00000021574	SPAST	protein_coding	0	0	0	0	0	0	0	0	0	0
chr2	32323869	32353548	ENSG00000021574	SPAST	protein_coding	0	0	0	0	0	0	0	0	0	0
chr2	32323864	32353548	ENSG00000021574	SPAST	protein_coding	0	0	0	0	2	4	0	3	0	0
chr2	32323869	32341281	ENSG00000021574	SPAST	protein_coding	0	0	0	6	4	5	3	0	0	0
chr2	32323864	32341281	ENSG00000021574	SPAST	protein_coding	0	5	0	17	7	13	14	10	0	0
chr2	32323864	32352091	ENSG00000021574	SPAST	protein_coding	0	0	0	2	0	2	0	4	0	0
chr2	32339706	32362257	ENSG00000021574	SPAST	protein_coding	0	0	0	0	0	0	0	4	0	0
chr2	32340770	32353548	ENSG00000021574	SPAST	protein_coding	0	3	0	4	0	5	0	0	0	0
chr2	32312563	32314674	ENSG00000021574	SPAST	protein_coding	2	20	5	28	11	17	0	0	0	0
chr2	32312563	32341281	ENSG00000021574	SPAST	protein_coding	0	0	0	0	0	2	0	0	0	0
chr2	32339706	32353548	ENSG00000021574	SPAST	protein_coding	0	5	0	8	0	4	10	4	0	0
chr2	32353476	32368484	ENSG00000021574	SPAST	protein_coding	0	0	0	0	0	0	2	0	0	0
chr2	32339706	32341281	ENSG00000021574	SPAST	protein_coding	9	37	0	44	16	36	23	8	0	0
chr2	32340770	32341281	ENSG00000021574	SPAST	protein_coding	4	7	3	8	10	11	2	0	0	0
chr2	32323864	32362257	ENSG00000021574	SPAST	protein_coding	0	0	0	0	0	0	0	0	0	0
chr2	32361631	32362257	ENSG00000021574	SPAST	protein_coding	0	2	0	0	0	0	0	0	0	0
chr2	32312560	32314674	ENSG00000021574	SPAST	protein_coding	12	39	19	86	37	60	3	6	0	0
chr14	79111462	79117669	ENSG00000021645	NRXN3	protein_coding	0	3	0	0	0	0	0	0	0	0
chr14	80158515	80174831	ENSG00000021645	NRXN3	protein_coding	0	0	0	0	0	0	13	0	0	0
chr14	79423584	79454484	ENSG00000021645	NRXN3	protein_coding	0	5	8	6	4	6	3	2	0	0
chr14	79423584	79434689	ENSG00000021645	NRXN3	protein_coding	0	0	0	0	0	3	0	0	0	0
chr14	80130120	80164280	ENSG00000021645	NRXN3	protein_coding	0	0	0	0	0	0	14	2	0	0
chr14	80158515	80164280	ENSG00000021645	NRXN3	protein_coding	0	0	0	0	0	0	9	5	0	0
chr15	35152242	35163123	ENSG00000021776	AQR	protein_coding	0	0	0	0	2	0	0	0	0	0
chr15	35182415	35196706	ENSG00000021776	AQR	protein_coding	0	0	3	0	0	2	0	0	0	0
chr15	35224518	35234281	ENSG00000021776	AQR	protein_coding	0	0	0	2	0	0	0	0	0	0
chr15	35155067	35163123	ENSG00000021776	AQR	protein_coding	2	0	0	0	0	0	0	0	0	0
chr15	35176725	35189906	ENSG00000021776	AQR	protein_coding	0	0	0	0	0	0	0	0	0	0
chr15	35182415	35189906	ENSG00000021776	AQR	protein_coding	0	5	0	0	0	0	3	0	0	0
chr15	35207238	35219339	ENSG00000021776	AQR	protein_coding	0	0	0	2	0	0	10	8	0	0
chr15	35207238	35234281	ENSG00000021776	AQR	protein_coding	3	0	0	0	0	0	0	0	0	0
chr15	35210458	35212635	ENSG00000021776	AQR	protein_coding	0	0	0	0	0	2	0	0	0	0
chr15	35182415	35185974	ENSG00000021776	AQR	protein_coding	0	6	0	16	6	8	0	0	0	0
chr15	35152242	35159810	ENSG00000021776	AQR	protein_coding	0	0	0	0	0	0	0	0	0	0
chr15	35189097	35189906	ENSG00000021776	AQR	protein_coding	0	0	0	10	5	13	0	0	0	0
chr15	35219235	35231014	ENSG00000021776	AQR	protein_coding	0	0	0	0	0	2	0	0	0	0
chr15	35224518	35231014	ENSG00000021776	AQR	protein_coding	5	9	12	18	0	10	0	0	0	0
chr15	35192822	35196706	ENSG00000021776	AQR	protein_coding	2	0	0	0	3	7	0	0	0	0
chr2	211433166	211433317	ENSG00000021826	CPS1	protein_coding	0	0	0	0	0	0	0	0	5	0
chr2	211454862	211455573	ENSG00000021826	CPS1	protein_coding	0	0	0	0	0	0	0	0	0	2
chr1	57406521	57409497	ENSG00000021852	C8B	protein_coding	0	0	0	0	0	0	0	0	3	0
chr8	142225857	142231864	ENSG00000022567	SLC45A4	protein_coding	0	0	0	0	0	0	0	2	0	0
chr8	142264087	142264728	ENSG00000022567	SLC45A4	protein_coding	21	62	19	26	8	24	27	24	25	22
chr12	120992520	121003332	ENSG00000022840	RNF10	protein_coding	0	2	0	0	0	0	0	0	0	0
chr12	120995142	120995485	ENSG00000022840	RNF10	protein_coding	0	0	0	2	0	0	0	0	0	0
chr12	121003230	121003332	ENSG00000022840	RNF10	protein_coding	0	0	0	2	0	0	0	0	0	0
chr12	120984207	120992611	ENSG00000022840	RNF10	protein_coding	0	0	0	0	0	2	0	0	0	0
chr12	120977170	120984404	ENSG00000022840	RNF10	protein_coding	0	0	0	0	0	0	0	0	0	0
chr12	121002874	121004783	ENSG00000022840	RNF10	protein_coding	0	5	0	3	0	2	0	2	0	0
chr12	120992520	120998689	ENSG00000022840	RNF10	protein_coding	0	2	0	0	2	2	0	0	0	0
chr12	120992520	121001746	ENSG00000022840	RNF10	protein_coding	0	2	0	0	0	0	0	0	0	0
chr12	120995348	120995485	ENSG00000022840	RNF10	protein_coding	7	6	5	18	19	24	0	0	0	0
chr12	120995084	120998689	ENSG00000022840	RNF10	protein_coding	7	11	0	6	3	15	4	2	0	0
chr12	120995084	120995485	ENSG00000022840	RNF10	protein_coding	22	64	19	41	36	51	20	20	0	0
chr12	120977170	120978512	ENSG00000022840	RNF10	protein_coding	0	0	0	3	0	0	0	0	0	0
chr12	120984207	120984404	ENSG00000022840	RNF10	protein_coding	3	10	5	8	0	5	0	0	0	0
chr12	121004627	121009094	ENSG00000022840	RNF10	protein_coding	0	3	3	0	0	3	0	0	0	0
chr11	123464789	123466745	ENSG00000023171	GRAMD1B	protein_coding	0	0	0	0	0	0	2	0	0	0
chr11	123464789	123465546	ENSG00000023171	GRAMD1B	protein_coding	0	0	0	2	0	0	0	0	0	0
chr2	206992520	207014649	ENSG00000023228	NDUFS1	protein_coding	0	0	0	0	0	0	0	0	0	0
chr2	207013743	207014649	ENSG00000023228	NDUFS1	protein_coding	0	6	0	10	3	6	0	0	0	0
chr2	206992520	206992696	ENSG00000023228	NDUFS1	protein_coding	0	0	0	0	0	0	0	0	0	0
chr2	206991262	207017234	ENSG00000023228	NDUFS1	protein_coding	0	0	0	0	0	0	0	3	0	0
chr2	206992520	206994966	ENSG00000023228	NDUFS1	protein_coding	5	3	0	4	0	0	7	4	3	0
chr2	207013743	207017234	ENSG00000023228	NDUFS1	protein_coding	0	0	0	6	0	6	0	0	0	0
chr2	206992520	207017234	ENSG00000023228	NDUFS1	protein_coding	0	0	0	0	0	0	0	2	0	0
chr2	207013743	207018406	ENSG00000023228	NDUFS1	protein_coding	0	2	0	0	0	0	0	0	0	0
chr8	53596108	53599527	ENSG00000023287	RB1CC1	protein_coding	0	0	0	6	0	4	3	3	0	0
chr8	53580580	53599527	ENSG00000023287	RB1CC1	protein_coding	0	0	2	5	0	4	0	0	0	0
chr8	53580580	53589131	ENSG00000023287	RB1CC1	protein_coding	0	0	0	4	0	4	0	0	0	0
chr8	53588928	53596573	ENSG00000023287	RB1CC1	protein_coding	0	0	0	4	0	2	0	0	0	0
chr8	53573485	53574279	ENSG00000023287	RB1CC1	protein_coding	0	2	0	0	0	0	0	0	0	0
chr8	53586404	53596573	ENSG00000023287	RB1CC1	protein_coding	0	0	3	3	0	0	0	0	0	0
chr9	102780537	102784508	ENSG00000023318	ERP44	protein_coding	0	0	0	0	0	0	0	0	0	0
chr9	102778603	102780595	ENSG00000023318	ERP44	protein_coding	0	3	0	3	0	0	0	0	0	0
chr9	102784323	102784508	ENSG00000023318	ERP44	protein_coding	0	0	0	0	0	0	0	0	0	0
chr9	102778603	102784508	ENSG00000023318	ERP44	protein_coding	2	0	2	12	5	2	3	0	0	0
chr9	102814698	102822454	ENSG00000023318	ERP44	protein_coding	0	11	0	12	0	17	0	0	0	0
chr9	102768787	102784508	ENSG00000023318	ERP44	protein_coding	0	0	0	4	0	0	0	0	0	0
chr9	102778603	102814814	ENSG00000023318	ERP44	protein_coding	0	2	0	0	0	0	0	0	0	0
chr3	52246273	52246436	ENSG00000023330	ALAS1	protein_coding	0	0	0	2	0	0	0	0	0	0
chr3	52238708	52240767	ENSG00000023330	ALAS1	protein_coding	0	0	0	0	0	0	0	0	0	0
chr1	193065777	193070334	ENSG00000023572	GLRX2	protein_coding	0	0	0	0	0	0	4	0	0	0
chr14	62242812	62245628	ENSG00000023608	SNAPC1	protein_coding	0	0	0	0	0	2	0	0	0	0
chr14	62235353	62249115	ENSG00000023608	SNAPC1	protein_coding	0	5	0	0	0	0	0	0	0	0
chr14	62244789	62249115	ENSG00000023608	SNAPC1	protein_coding	0	0	0	0	0	0	0	0	0	0
chr14	62233593	62245628	ENSG00000023608	SNAPC1	protein_coding	0	0	0	0	0	0	0	0	0	0
chr12	16111173	16115841	ENSG00000023697	DERA	protein_coding	0	0	0	0	0	0	0	0	0	0
chr12	16109869	16115881	ENSG00000023697	DERA	protein_coding	0	0	0	2	0	0	0	0	0	0
chr6	35280078	35280549	ENSG00000023892	DEF6	protein_coding	0	7	0	4	4	6	0	0	0	0
chr1	94360169	94363454	ENSG00000023909	GCLM	protein_coding	7	23	6	39	7	24	0	0	0	0
chr1	94360169	94360284	ENSG00000023909	GCLM	protein_coding	3	9	0	13	3	9	0	0	0	0
chr1	94360169	94370144	ENSG00000023909	GCLM	protein_coding	0	0	0	5	0	2	0	0	0	0
chr1	94360169	94367225	ENSG00000023909	GCLM	protein_coding	2	12	4	6	2	4	0	7	0	0
chr6	42646276	42647570	ENSG00000024048	UBR2	protein_coding	0	12	7	17	9	14	0	0	0	0
chr6	42573458	42574389	ENSG00000024048	UBR2	protein_coding	0	0	0	4	0	2	0	0	0	0
chr6	42627393	42638453	ENSG00000024048	UBR2	protein_coding	0	4	0	4	0	0	0	0	0	0
chr6	42626401	42626506	ENSG00000024048	UBR2	protein_coding	0	0	0	2	0	5	0	0	0	0
chr6	42643793	42652609	ENSG00000024048	UBR2	protein_coding	0	0	0	2	0	0	0	0	0	0
chr6	42618021	42623461	ENSG00000024048	UBR2	protein_coding	0	0	0	0	0	0	0	0	0	0
chr6	42541471	42562042	ENSG00000024048	UBR2	protein_coding	4	9	5	22	7	17	11	2	0	0
chr6	42615855	42618124	ENSG00000024048	UBR2	protein_coding	0	0	0	6	0	0	0	2	0	0
chr6	42650792	42652609	ENSG00000024048	UBR2	protein_coding	6	13	5	27	14	16	0	0	0	0
chr6	42629921	42633983	ENSG00000024048	UBR2	protein_coding	3	5	0	0	3	6	0	0	0	0
chr6	42579908	42585245	ENSG00000024048	UBR2	protein_coding	2	2	0	2	3	8	0	0	0	0
chr6	42599969	42604932	ENSG00000024048	UBR2	protein_coding	0	0	0	0	0	0	0	2	0	0
chr6	42600289	42600642	ENSG00000024048	UBR2	protein_coding	0	0	2	0	0	0	0	0	0	0
chr6	42618021	42620383	ENSG00000024048	UBR2	protein_coding	0	0	0	2	0	2	4	0	0	0
chr6	42559888	42560352	ENSG00000024048	UBR2	protein_coding	0	3	0	0	0	0	0	0	0	0
chr6	42609319	42618124	ENSG00000024048	UBR2	protein_coding	0	4	0	0	0	0	0	0	0	0
chr6	42604748	42610219	ENSG00000024048	UBR2	protein_coding	0	3	0	5	0	0	0	0	0	0
chr6	42582808	42585076	ENSG00000024048	UBR2	protein_coding	0	0	0	0	0	2	0	0	0	0
chr6	42630995	42647570	ENSG00000024048	UBR2	protein_coding	0	3	0	0	0	0	0	0	0	0
chr6	42579908	42585076	ENSG00000024048	UBR2	protein_coding	2	8	0	0	3	0	0	0	0	0
chr6	42615855	42620383	ENSG00000024048	UBR2	protein_coding	0	0	0	0	0	5	0	0	0	0
chr6	42579910	42585076	ENSG00000024048	UBR2	protein_coding	0	2	0	0	0	0	0	0	0	0
chr6	42571325	42585245	ENSG00000024048	UBR2	protein_coding	0	0	0	0	0	0	0	0	0	0
chr6	42641528	42652609	ENSG00000024048	UBR2	protein_coding	0	0	0	4	0	5	0	0	0	0
chr6	42643793	42647570	ENSG00000024048	UBR2	protein_coding	7	14	0	15	0	9	0	0	0	0
chr6	42582808	42585245	ENSG00000024048	UBR2	protein_coding	0	2	0	0	0	0	0	0	0	0
chr6	42582808	42600642	ENSG00000024048	UBR2	protein_coding	0	8	0	2	0	4	5	5	0	0
chr6	42585146	42600125	ENSG00000024048	UBR2	protein_coding	0	0	0	0	2	2	0	0	0	0
chr6	42611951	42620383	ENSG00000024048	UBR2	protein_coding	0	0	0	0	0	2	0	0	0	0
chr6	42579908	42600642	ENSG00000024048	UBR2	protein_coding	0	0	0	0	0	0	0	2	0	0
chr6	42627393	42647570	ENSG00000024048	UBR2	protein_coding	0	2	0	0	0	0	0	0	0	0
chr6	42627393	42633983	ENSG00000024048	UBR2	protein_coding	7	15	3	15	9	33	0	0	0	0
chr6	42631015	42633983	ENSG00000024048	UBR2	protein_coding	3	6	3	6	0	5	0	0	0	0
chr6	42630995	42633983	ENSG00000024048	UBR2	protein_coding	18	54	12	91	34	75	7	2	0	0
chr6	42600289	42610219	ENSG00000024048	UBR2	protein_coding	0	0	0	0	2	0	0	0	0	0
chr6	42583739	42600642	ENSG00000024048	UBR2	protein_coding	0	0	0	0	0	3	0	0	0	0
chr6	42600289	42604932	ENSG00000024048	UBR2	protein_coding	0	5	0	0	0	0	0	0	0	0
chr6	42571325	42585076	ENSG00000024048	UBR2	protein_coding	0	0	0	0	0	0	0	0	0	0
chr6	42613203	42620383	ENSG00000024048	UBR2	protein_coding	0	0	0	0	0	2	0	0	0	0
chr6	42627393	42637978	ENSG00000024048	UBR2	protein_coding	0	0	0	0	0	3	0	0	0	0
chr6	42571325	42573597	ENSG00000024048	UBR2	protein_coding	0	4	0	7	0	0	0	0	0	0
chr6	42579908	42582916	ENSG00000024048	UBR2	protein_coding	0	0	0	0	0	0	0	0	0	0
chr6	42571325	42580029	ENSG00000024048	UBR2	protein_coding	0	5	2	13	6	7	0	0	0	0
chr6	42559888	42562042	ENSG00000024048	UBR2	protein_coding	56	166	77	248	97	186	0	2	0	10
chr6	42541471	42574389	ENSG00000024048	UBR2	protein_coding	0	2	2	0	0	0	0	0	0	0
chr6	42611951	42618124	ENSG00000024048	UBR2	protein_coding	4	9	0	14	6	6	5	0	0	0
chr6	42541471	42559967	ENSG00000024048	UBR2	protein_coding	0	0	0	0	0	0	0	0	0	0
chr6	42609319	42610219	ENSG00000024048	UBR2	protein_coding	0	0	0	4	0	0	0	0	0	0
chr6	42571325	42574389	ENSG00000024048	UBR2	protein_coding	7	20	4	28	0	32	0	3	0	0
chr6	42600542	42600642	ENSG00000024048	UBR2	protein_coding	0	0	0	0	3	3	0	0	0	0
chr6	42573458	42573597	ENSG00000024048	UBR2	protein_coding	0	3	0	0	0	0	0	0	0	0
chr6	90087389	90097309	ENSG00000025039	RRAGD	protein_coding	0	0	0	2	0	0	3	0	0	0
chr6	90082155	90097309	ENSG00000025039	RRAGD	protein_coding	0	0	0	0	0	0	5	0	0	0
chr6	90082155	90090086	ENSG00000025039	RRAGD	protein_coding	0	0	0	0	0	0	0	0	0	0
chr20	34389412	34389527	ENSG00000025293	PHF20	protein_coding	0	4	0	5	0	2	0	0	0	0
chr20	34389412	34446303	ENSG00000025293	PHF20	protein_coding	0	2	0	0	0	0	0	0	0	0
chr20	34446223	34451322	ENSG00000025293	PHF20	protein_coding	3	8	0	13	4	13	0	0	0	0
chr20	34430494	34435356	ENSG00000025293	PHF20	protein_coding	0	6	0	7	3	3	4	0	0	0
chr20	34435271	34457473	ENSG00000025293	PHF20	protein_coding	0	0	0	0	0	0	2	0	0	0
chr20	34389412	34400641	ENSG00000025293	PHF20	protein_coding	2	0	0	7	4	11	0	0	0	0
chr20	34450934	34459751	ENSG00000025293	PHF20	protein_coding	0	3	0	7	0	4	0	0	0	0
chr20	34430494	34446303	ENSG00000025293	PHF20	protein_coding	0	0	0	4	0	2	2	0	0	0
chr20	34430494	34430666	ENSG00000025293	PHF20	protein_coding	2	7	3	9	0	6	0	0	0	0
chr20	34430494	34459751	ENSG00000025293	PHF20	protein_coding	0	0	0	0	0	0	0	0	2	0
chr20	34388015	34435356	ENSG00000025293	PHF20	protein_coding	0	0	0	0	0	2	0	0	0	0
chr20	34388015	34389527	ENSG00000025293	PHF20	protein_coding	11	27	5	30	8	22	0	0	0	0
chr20	34389412	34435356	ENSG00000025293	PHF20	protein_coding	0	5	0	4	0	2	0	0	0	0
chr20	34389412	34430666	ENSG00000025293	PHF20	protein_coding	0	2	0	0	0	0	0	0	0	0
chr20	34487291	34505584	ENSG00000025293	PHF20	protein_coding	0	0	0	0	0	0	0	2	0	0
chr20	34450934	34457473	ENSG00000025293	PHF20	protein_coding	0	0	0	8	0	3	0	3	0	0
chr20	34446223	34459751	ENSG00000025293	PHF20	protein_coding	0	7	0	3	0	0	3	0	0	0
chr20	34435271	34446303	ENSG00000025293	PHF20	protein_coding	9	15	0	18	15	16	0	0	0	0
chr20	34501170	34502119	ENSG00000025293	PHF20	protein_coding	2	2	0	0	0	0	2	0	0	0
chr20	34388015	34400641	ENSG00000025293	PHF20	protein_coding	0	9	0	3	0	3	0	0	0	0
chr20	34435271	34451322	ENSG00000025293	PHF20	protein_coding	2	3	0	0	0	2	0	0	0	0
chr20	34446223	34457473	ENSG00000025293	PHF20	protein_coding	0	4	0	6	2	10	0	0	0	0
chr6	108243000	108250718	ENSG00000025796	SEC63	protein_coding	9	33	21	57	23	45	10	9	0	0
chr6	108225832	108246136	ENSG00000025796	SEC63	protein_coding	0	0	2	0	2	2	0	3	0	0
chr6	108232549	108246136	ENSG00000025796	SEC63	protein_coding	0	0	0	0	0	0	2	0	0	0
chr6	108242132	108250718	ENSG00000025796	SEC63	protein_coding	0	0	0	0	0	0	0	0	0	0
chr6	108242132	108243113	ENSG00000025796	SEC63	protein_coding	0	0	4	6	3	5	0	0	0	0
chr6	108250618	108272311	ENSG00000025796	SEC63	protein_coding	0	0	0	0	0	0	0	0	0	0
chr6	108202352	108225925	ENSG00000025796	SEC63	protein_coding	0	0	0	0	0	0	2	0	0	0
chr6	108233919	108246136	ENSG00000025796	SEC63	protein_coding	3	2	0	4	0	0	0	0	0	0
chr6	108246021	108246136	ENSG00000025796	SEC63	protein_coding	0	0	0	0	0	0	0	0	0	0
chr6	108242132	108246136	ENSG00000025796	SEC63	protein_coding	0	0	0	3	0	0	0	0	0	0
chr6	108232549	108250718	ENSG00000025796	SEC63	protein_coding	0	0	0	0	0	0	0	0	0	0
chr6	108243000	108246136	ENSG00000025796	SEC63	protein_coding	0	2	0	0	0	4	0	0	0	0
chr1	32620188	32625132	ENSG00000025800	KPNA6	protein_coding	0	0	0	0	0	0	0	0	0	0
chr1	32604779	32605465	ENSG00000025800	KPNA6	protein_coding	0	4	0	5	3	3	0	0	0	0
chr1	32628835	32632897	ENSG00000025800	KPNA6	protein_coding	0	4	0	0	0	0	2	0	0	0
chr1	32620188	32620322	ENSG00000025800	KPNA6	protein_coding	2	3	0	0	0	0	0	0	0	0
chr10	17279303	17279428	ENSG00000026025	VIM	protein_coding	0	0	0	0	0	0	0	0	0	0
chr6	167356506	167366036	ENSG00000026297	RNASET2	protein_coding	0	0	0	0	0	0	0	0	0	0
chr6	167368048	167368225	ENSG00000026297	RNASET2	protein_coding	0	0	0	0	0	0	0	0	0	0
chr11	35226058	35231601	ENSG00000026508	CD44	protein_coding	0	0	4	10	3	5	0	0	0	0
chr11	35236398	35240934	ENSG00000026508	CD44	protein_coding	0	0	0	5	0	0	0	0	0	0
chr11	35222628	35231601	ENSG00000026508	CD44	protein_coding	2	3	0	0	0	3	0	0	0	0
chr11	35218243	35232996	ENSG00000026508	CD44	protein_coding	0	2	0	0	0	0	0	0	0	0
chr11	35219667	35232996	ENSG00000026508	CD44	protein_coding	0	0	0	0	0	2	0	0	0	0
chr11	35222628	35226187	ENSG00000026508	CD44	protein_coding	0	3	0	2	2	0	0	0	0	0
chr11	35222628	35223334	ENSG00000026508	CD44	protein_coding	2	0	5	7	0	4	0	0	0	0
chr11	35218292	35223334	ENSG00000026508	CD44	protein_coding	0	0	0	8	0	5	0	0	0	0
chr11	35226058	35229753	ENSG00000026508	CD44	protein_coding	0	0	0	6	0	5	0	0	0	0
chr11	35222628	35229753	ENSG00000026508	CD44	protein_coding	2	0	0	0	0	0	0	0	0	0
chr11	35226058	35232996	ENSG00000026508	CD44	protein_coding	0	0	0	0	0	3	0	0	0	0
chr11	35198121	35211612	ENSG00000026508	CD44	protein_coding	0	0	0	0	0	0	0	0	0	0
chr11	35211381	35236461	ENSG00000026508	CD44	protein_coding	0	0	0	2	0	0	0	0	0	0
chr11	35252919	35253093	ENSG00000026508	CD44	protein_coding	0	0	0	0	0	0	0	0	0	0
chr11	35252280	35252410	ENSG00000026508	CD44	protein_coding	0	0	0	0	0	0	0	0	0	0
chr11	35218292	35231728	ENSG00000026508	CD44	protein_coding	0	4	0	7	2	2	0	0	0	0
chr11	35218292	35231601	ENSG00000026508	CD44	protein_coding	2	6	8	13	7	11	0	0	0	0
chr11	35229651	35231601	ENSG00000026508	CD44	protein_coding	0	3	0	5	2	4	0	0	0	0
chr11	35218292	35226187	ENSG00000026508	CD44	protein_coding	0	0	0	0	0	0	0	0	0	0
chr11	35219667	35231601	ENSG00000026508	CD44	protein_coding	0	0	0	0	0	0	0	0	0	0
chr11	35218292	35222742	ENSG00000026508	CD44	protein_coding	0	0	0	0	0	0	0	0	0	0
chr11	35218292	35219793	ENSG00000026508	CD44	protein_coding	0	0	0	10	3	4	0	0	0	0
chr11	35218292	35232996	ENSG00000026508	CD44	protein_coding	0	8	6	9	5	11	0	0	0	0
chr11	35219618	35232996	ENSG00000026508	CD44	protein_coding	0	0	0	0	0	2	0	0	0	0
chr11	35226058	35231728	ENSG00000026508	CD44	protein_coding	2	4	0	0	0	0	0	0	0	0
chr11	35219667	35229753	ENSG00000026508	CD44	protein_coding	0	6	0	0	0	0	0	0	0	0
chr11	35218292	35229753	ENSG00000026508	CD44	protein_coding	0	0	0	6	5	2	0	0	0	0
chr11	35219667	35226187	ENSG00000026508	CD44	protein_coding	0	0	0	0	0	3	0	0	0	0
chr20	49622563	49622752	ENSG00000026559	KCNG1	protein_coding	0	0	0	0	0	0	2	0	0	0
chr6	161567555	161575342	ENSG00000026652	AGPAT4	protein_coding	0	2	0	2	2	4	2	2	0	0
chr6	161653067	161653334	ENSG00000026652	AGPAT4	protein_coding	2	10	3	4	0	6	0	0	0	0
chr6	161653067	161661915	ENSG00000026652	AGPAT4	protein_coding	0	0	0	3	0	0	0	0	0	0
chr6	161586608	161587449	ENSG00000026652	AGPAT4	protein_coding	4	3	0	3	0	2	0	0	0	0
chr14	61909828	61924397	ENSG00000027075	PRKCH	protein_coding	0	0	0	2	2	0	0	0	0	0
chr2	58311223	58350368	ENSG00000028116	VRK2	protein_coding	2	0	0	0	0	0	0	0	0	0
chr2	58276015	58316858	ENSG00000028116	VRK2	protein_coding	0	0	0	2	0	0	0	0	0	0
chr2	58311223	58316858	ENSG00000028116	VRK2	protein_coding	28	73	37	142	41	121	0	0	0	0
chr2	58366800	58373609	ENSG00000028116	VRK2	protein_coding	0	4	2	2	0	0	0	0	0	0
chr2	58285520	58287336	ENSG00000028116	VRK2	protein_coding	0	0	0	3	0	0	0	0	0	0
chr2	58312015	58313561	ENSG00000028116	VRK2	protein_coding	0	7	0	0	5	5	0	0	0	0
chr2	58312015	58316858	ENSG00000028116	VRK2	protein_coding	0	0	0	0	0	0	0	0	0	0
chr2	58285486	58287336	ENSG00000028116	VRK2	protein_coding	0	6	0	6	0	14	0	0	0	0
chr2	58350235	58350368	ENSG00000028116	VRK2	protein_coding	0	0	0	2	0	0	0	0	0	0
chr2	58285486	58316858	ENSG00000028116	VRK2	protein_coding	0	0	0	0	0	4	0	0	0	0
chr2	58275961	58316858	ENSG00000028116	VRK2	protein_coding	0	0	0	8	3	0	0	0	0	0
chr2	58284996	58287336	ENSG00000028116	VRK2	protein_coding	0	2	0	0	0	0	0	0	0	0
chr12	95688047	95690034	ENSG00000028203	VEZT	protein_coding	0	0	0	0	0	4	6	6	0	0
chr12	95650325	95650850	ENSG00000028203	VEZT	protein_coding	0	0	0	0	0	0	0	0	0	0
chr12	95681439	95681633	ENSG00000028203	VEZT	protein_coding	0	0	0	4	0	4	0	0	0	0
chr12	95681439	95690034	ENSG00000028203	VEZT	protein_coding	0	0	0	3	0	0	0	0	0	0
chr12	95676088	95676420	ENSG00000028203	VEZT	protein_coding	2	0	0	3	0	0	0	0	0	0
chr12	95663826	95668665	ENSG00000028203	VEZT	protein_coding	0	0	2	0	0	0	0	0	0	0
chr12	95639736	95639877	ENSG00000028203	VEZT	protein_coding	0	0	0	0	0	0	0	6	3	0
chr19	42626277	42626728	ENSG00000028277	POU2F2	protein_coding	0	2	0	0	0	0	0	0	0	0
chr19	42621401	42664544	ENSG00000028277	POU2F2	protein_coding	0	4	0	0	0	0	0	0	0	0
chr19	42621401	42626728	ENSG00000028277	POU2F2	protein_coding	0	0	0	0	0	2	0	0	0	0
chr15	64410315	64411053	ENSG00000028528	SNX1	protein_coding	0	0	2	8	0	0	0	0	0	0
chr15	64404771	64406845	ENSG00000028528	SNX1	protein_coding	2	0	0	9	5	4	0	0	0	0
chr15	64404771	64411053	ENSG00000028528	SNX1	protein_coding	0	0	2	9	0	7	0	0	0	0
chr15	64404771	64415745	ENSG00000028528	SNX1	protein_coding	0	3	0	6	0	0	0	0	0	0
chr15	64419372	64420005	ENSG00000028528	SNX1	protein_coding	0	3	0	3	0	0	0	0	0	0
chr15	64410315	64415745	ENSG00000028528	SNX1	protein_coding	0	0	0	0	4	7	0	0	0	0
chr15	64404771	64422520	ENSG00000028528	SNX1	protein_coding	0	0	0	0	0	0	0	0	0	0
chr6	134301325	134304018	ENSG00000028839	TBPL1	protein_coding	0	0	0	0	0	2	0	0	0	0
chr6	134303705	134305809	ENSG00000028839	TBPL1	protein_coding	0	0	0	9	0	3	0	0	0	0
chr6	134296187	134305617	ENSG00000028839	TBPL1	protein_coding	0	2	0	0	0	3	0	0	0	0
chr6	134301219	134304018	ENSG00000028839	TBPL1	protein_coding	0	0	0	7	0	5	0	0	0	0
chr6	134301219	134305809	ENSG00000028839	TBPL1	protein_coding	4	21	5	48	21	29	23	7	0	0
chr6	134301219	134308306	ENSG00000028839	TBPL1	protein_coding	0	0	0	0	0	0	5	0	0	0
chr6	134301219	134305617	ENSG00000028839	TBPL1	protein_coding	0	0	0	0	0	0	0	0	0	0
chr12	27533179	27543172	ENSG00000029153	ARNTL2	protein_coding	0	0	0	0	0	2	0	0	0	0
chr12	27521194	27523163	ENSG00000029153	ARNTL2	protein_coding	0	0	0	0	0	0	0	3	0	0
chr12	27521194	27556474	ENSG00000029153	ARNTL2	protein_coding	0	0	0	0	0	0	3	0	0	0
chr12	27521194	27529349	ENSG00000029153	ARNTL2	protein_coding	0	0	0	0	0	0	0	3	0	0
chr12	27521194	27521345	ENSG00000029153	ARNTL2	protein_coding	0	0	0	5	0	0	0	0	0	0
chr12	27538413	27543172	ENSG00000029153	ARNTL2	protein_coding	0	0	0	0	0	2	0	0	0	0
chr6	136582167	136590330	ENSG00000029363	BCLAF1	protein_coding	0	0	0	0	0	2	0	0	0	0
chr14	69908548	69908983	ENSG00000029364	SLC39A9	protein_coding	4	6	2	6	2	4	0	0	0	0
chr8	41577178	41580741	ENSG00000029534	ANK1	protein_coding	0	5	0	0	0	3	0	0	0	0
chr8	41584767	41585524	ENSG00000029534	ANK1	protein_coding	0	4	0	0	0	0	0	0	0	0
chr8	41561558	41563759	ENSG00000029534	ANK1	protein_coding	6	7	0	13	2	6	0	0	0	0
chr8	41519318	41521260	ENSG00000029534	ANK1	protein_coding	24	74	25	56	17	42	3	0	7	6
chr8	41519351	41521260	ENSG00000029534	ANK1	protein_coding	0	2	0	5	2	5	0	0	0	0
chr8	41550622	41551620	ENSG00000029534	ANK1	protein_coding	0	3	0	0	0	0	0	0	0	0
chr8	41561558	41571772	ENSG00000029534	ANK1	protein_coding	4	7	0	0	2	0	0	0	0	0
chr8	41550165	41550719	ENSG00000029534	ANK1	protein_coding	11	27	9	22	15	8	0	0	0	0
chr8	41518947	41519459	ENSG00000029534	ANK1	protein_coding	20	65	12	43	17	33	0	2	0	2
chr8	41519393	41521260	ENSG00000029534	ANK1	protein_coding	0	0	0	5	0	3	0	0	0	0
chr8	41561558	41566493	ENSG00000029534	ANK1	protein_coding	3	2	0	0	0	0	0	0	0	0
chr8	41571673	41591587	ENSG00000029534	ANK1	protein_coding	0	0	0	0	0	0	2	0	0	0
chr8	41643056	41643253	ENSG00000029534	ANK1	protein_coding	0	0	0	0	0	0	0	0	0	4
chr8	41518947	41521260	ENSG00000029534	ANK1	protein_coding	4	0	0	7	3	2	0	4	0	0
chr8	41519318	41519459	ENSG00000029534	ANK1	protein_coding	0	2	2	2	0	4	0	0	0	0
chr8	41559067	41559662	ENSG00000029534	ANK1	protein_coding	0	2	0	0	0	0	0	0	0	0
chr8	41559569	41561657	ENSG00000029534	ANK1	protein_coding	0	0	0	0	0	0	0	0	0	0
chr8	41559569	41561990	ENSG00000029534	ANK1	protein_coding	0	0	0	3	0	0	0	0	0	0
chr8	41556969	41571772	ENSG00000029534	ANK1	protein_coding	0	0	0	0	0	0	0	0	0	0
chr8	41583278	41591587	ENSG00000029534	ANK1	protein_coding	0	0	0	3	0	3	0	0	0	0
chr8	41556969	41566493	ENSG00000029534	ANK1	protein_coding	0	3	0	0	0	0	0	0	0	0
chr8	41556969	41563759	ENSG00000029534	ANK1	protein_coding	0	0	0	3	0	0	0	0	0	0
chr8	41561558	41561990	ENSG00000029534	ANK1	protein_coding	0	0	0	2	0	0	0	0	0	0
chr17	5253745	5266311	ENSG00000029725	RABEP1	protein_coding	0	0	0	0	0	0	2	0	0	0
chr17	5211988	5235447	ENSG00000029725	RABEP1	protein_coding	0	0	0	2	0	2	0	4	0	0
chr17	5200650	5212117	ENSG00000029725	RABEP1	protein_coding	0	0	0	2	0	0	0	0	0	0
chr17	5257653	5271763	ENSG00000029725	RABEP1	protein_coding	0	0	3	0	0	0	0	0	0	0
chr17	5250084	5253924	ENSG00000029725	RABEP1	protein_coding	0	5	0	0	4	5	0	3	0	0
chr17	5241313	5276749	ENSG00000029725	RABEP1	protein_coding	0	2	0	0	0	0	0	0	0	0
chr17	5200639	5241433	ENSG00000029725	RABEP1	protein_coding	0	0	0	2	0	0	0	0	0	0
chr17	5268416	5271763	ENSG00000029725	RABEP1	protein_coding	0	0	0	0	5	0	0	0	0	0
chr17	5250084	5268533	ENSG00000029725	RABEP1	protein_coding	0	0	0	0	0	3	0	0	0	0
chr17	5235243	5235447	ENSG00000029725	RABEP1	protein_coding	5	15	0	20	6	13	0	0	0	0
chr17	5257653	5268533	ENSG00000029725	RABEP1	protein_coding	0	4	0	6	0	0	0	0	0	0
chr17	5211988	5217354	ENSG00000029725	RABEP1	protein_coding	0	0	0	0	0	0	0	0	0	0
chr17	5241313	5266311	ENSG00000029725	RABEP1	protein_coding	0	3	0	0	0	0	0	0	0	0
chr17	5250084	5250220	ENSG00000029725	RABEP1	protein_coding	0	0	0	0	0	0	0	0	0	0
chr17	5257653	5266311	ENSG00000029725	RABEP1	protein_coding	0	6	0	0	0	0	0	0	0	0
chr17	5257653	5259868	ENSG00000029725	RABEP1	protein_coding	0	4	0	0	0	0	0	0	0	0
chr17	5211988	5212117	ENSG00000029725	RABEP1	protein_coding	0	0	0	2	0	0	0	0	0	0
chr17	5200639	5212117	ENSG00000029725	RABEP1	protein_coding	0	9	0	11	5	8	0	0	0	0
chr11	47826100	47830081	ENSG00000030066	NUP160	protein_coding	0	0	0	0	0	0	2	0	0	0
chr11	47839607	47841010	ENSG00000030066	NUP160	protein_coding	5	15	11	27	16	22	0	0	0	0
chr11	47837030	47841010	ENSG00000030066	NUP160	protein_coding	2	6	0	4	0	0	0	0	0	0
chr11	47804624	47806615	ENSG00000030066	NUP160	protein_coding	0	2	0	0	0	0	0	0	0	0
chr11	47863781	47863925	ENSG00000030066	NUP160	protein_coding	0	0	0	0	0	2	0	0	0	0
chr11	47809733	47823482	ENSG00000030066	NUP160	protein_coding	0	0	0	0	0	0	0	2	0	0
chr11	47804624	47808106	ENSG00000030066	NUP160	protein_coding	0	0	0	0	0	0	0	4	0	0
chr11	47819330	47823482	ENSG00000030066	NUP160	protein_coding	0	0	0	0	0	0	0	3	0	0
chr11	47823362	47825088	ENSG00000030066	NUP160	protein_coding	0	0	0	0	0	2	0	0	0	0
chr11	47857202	47859175	ENSG00000030066	NUP160	protein_coding	0	3	0	0	0	0	2	2	0	2
chr2	213886716	213921823	ENSG00000030419	IKZF2	protein_coding	0	2	0	0	0	0	0	0	0	0
chr5	137320945	137324004	ENSG00000031003	FAM13B	protein_coding	142	388	143	742	234	537	61	61	2	10
chr5	137278563	137278905	ENSG00000031003	FAM13B	protein_coding	5	11	7	19	19	9	7	9	0	0
chr5	137342678	137354835	ENSG00000031003	FAM13B	protein_coding	0	0	0	0	0	0	2	3	0	0
chr5	137288316	137290065	ENSG00000031003	FAM13B	protein_coding	6	15	7	39	9	27	3	4	0	0
chr5	137342678	137347634	ENSG00000031003	FAM13B	protein_coding	0	0	0	0	0	3	0	0	0	0
chr5	137278563	137284873	ENSG00000031003	FAM13B	protein_coding	0	2	0	4	0	0	5	0	0	0
chr5	137346696	137346838	ENSG00000031003	FAM13B	protein_coding	0	0	3	0	0	0	0	0	0	0
chr5	137342678	137356886	ENSG00000031003	FAM13B	protein_coding	0	2	0	0	0	0	3	3	0	0
chr5	137277632	137278905	ENSG00000031003	FAM13B	protein_coding	0	0	0	0	0	0	0	2	0	0
chr5	137342678	137354203	ENSG00000031003	FAM13B	protein_coding	0	0	0	2	0	0	0	0	0	0
chr5	137320945	137328568	ENSG00000031003	FAM13B	protein_coding	0	0	0	3	3	8	0	0	0	0
chr5	137320945	137346838	ENSG00000031003	FAM13B	protein_coding	0	0	0	0	0	0	0	0	0	0
chr5	137284643	137284873	ENSG00000031003	FAM13B	protein_coding	4	10	2	16	4	15	4	0	0	0
chr5	137281590	137290065	ENSG00000031003	FAM13B	protein_coding	0	0	0	0	0	0	0	0	0	0
chr5	137288316	137290045	ENSG00000031003	FAM13B	protein_coding	0	0	0	3	0	0	0	0	0	0
chr5	137342678	137346838	ENSG00000031003	FAM13B	protein_coding	0	0	0	5	7	4	0	0	0	0
chr5	137320945	137354203	ENSG00000031003	FAM13B	protein_coding	0	0	0	0	0	0	0	2	0	0
chr5	137288316	137289154	ENSG00000031003	FAM13B	protein_coding	0	7	4	13	4	19	0	0	0	0
chr5	137282109	137282210	ENSG00000031003	FAM13B	protein_coding	0	0	0	0	0	2	0	0	0	0
chr5	137320945	137354835	ENSG00000031003	FAM13B	protein_coding	0	0	0	0	0	0	0	3	0	0
chr5	137320945	137347634	ENSG00000031003	FAM13B	protein_coding	0	0	0	3	2	0	0	0	0	0
chr6	49437871	49448793	ENSG00000031691	CENPQ	protein_coding	0	0	0	0	2	0	0	0	0	0
chr6	49437871	49440571	ENSG00000031691	CENPQ	protein_coding	0	0	0	2	0	0	0	0	0	0
chr1	109773499	109774408	ENSG00000031698	SARS	protein_coding	0	2	2	2	0	0	3	0	0	0
chr1	109770973	109772194	ENSG00000031698	SARS	protein_coding	2	0	0	0	0	0	0	0	0	0
chr19	5941631	5957984	ENSG00000031823	RANBP3	protein_coding	2	7	0	0	3	0	0	0	0	0
chr19	5923204	5923925	ENSG00000031823	RANBP3	protein_coding	0	0	0	0	0	3	0	0	0	0
chr19	5957928	5965933	ENSG00000031823	RANBP3	protein_coding	0	0	0	0	0	0	0	0	0	0
chr19	5941631	5951607	ENSG00000031823	RANBP3	protein_coding	0	0	0	0	0	0	0	0	0	0
chr14	58785259	58796887	ENSG00000032219	ARID4A	protein_coding	0	16	12	25	14	24	6	0	0	0
chr14	58785259	58790335	ENSG00000032219	ARID4A	protein_coding	0	4	3	0	0	0	0	0	0	0
chr14	58785259	58814596	ENSG00000032219	ARID4A	protein_coding	0	0	0	0	0	0	0	0	0	0
chr14	58771661	58785523	ENSG00000032219	ARID4A	protein_coding	0	0	0	0	0	0	0	0	0	0
chr14	58794954	58813223	ENSG00000032219	ARID4A	protein_coding	0	2	0	0	0	0	0	0	0	0
chr14	58785259	58785523	ENSG00000032219	ARID4A	protein_coding	0	0	0	0	0	3	0	0	0	0
chr14	58772739	58796322	ENSG00000032219	ARID4A	protein_coding	0	0	0	0	0	0	0	0	0	0
chr14	58832235	58833747	ENSG00000032219	ARID4A	protein_coding	0	4	0	8	0	13	0	0	0	0
chr13	21179173	21199988	ENSG00000032742	IFT88	protein_coding	3	0	0	3	0	5	0	0	0	0
chr13	21148518	21173704	ENSG00000032742	IFT88	protein_coding	0	0	0	0	0	2	0	0	0	0
chr13	21148518	21199988	ENSG00000032742	IFT88	protein_coding	0	0	0	0	0	0	2	2	0	0
chr13	21147159	21157158	ENSG00000032742	IFT88	protein_coding	0	0	0	5	0	0	0	0	0	0
chr13	21170288	21171258	ENSG00000032742	IFT88	protein_coding	4	9	0	11	4	0	0	0	0	0
chr13	21163949	21179244	ENSG00000032742	IFT88	protein_coding	0	0	0	0	0	0	0	0	0	0
chr13	21179173	21190018	ENSG00000032742	IFT88	protein_coding	0	6	0	0	5	7	0	0	0	0
chr13	21172789	21190018	ENSG00000032742	IFT88	protein_coding	3	0	0	0	0	0	0	0	0	0
chr13	21148518	21190018	ENSG00000032742	IFT88	protein_coding	0	0	0	3	0	0	0	0	0	0
chr13	21148518	21166543	ENSG00000032742	IFT88	protein_coding	0	3	0	4	0	7	0	0	0	0
chr13	21175843	21190018	ENSG00000032742	IFT88	protein_coding	0	0	0	0	0	0	0	0	0	0
chr13	21215428	21217744	ENSG00000032742	IFT88	protein_coding	0	0	0	0	0	3	0	0	0	0
chr13	21148518	21157158	ENSG00000032742	IFT88	protein_coding	0	8	3	6	4	4	0	0	0	0
chr16	5092095	5092968	ENSG00000033011	ALG1	protein_coding	0	0	0	0	0	0	0	0	0	0
chr12	122973932	122975114	ENSG00000033030	ZCCHC8	protein_coding	2	3	0	0	0	0	0	0	0	0
chr12	122967825	122968110	ENSG00000033030	ZCCHC8	protein_coding	0	2	0	0	2	8	0	0	0	0
chr12	122962387	122962839	ENSG00000033030	ZCCHC8	protein_coding	2	12	3	5	3	8	0	0	0	0
chr12	122968006	122983410	ENSG00000033030	ZCCHC8	protein_coding	0	2	0	0	0	4	0	0	0	0
chr12	122973932	122977336	ENSG00000033030	ZCCHC8	protein_coding	6	22	4	46	11	21	3	0	0	0
chr1	70225873	70257843	ENSG00000033122	LRRC7	protein_coding	0	0	0	0	0	0	2	0	0	0
chr1	70518708	70555502	ENSG00000033122	LRRC7	protein_coding	0	0	0	0	0	0	0	3	0	0
chr1	70541759	70573509	ENSG00000033122	LRRC7	protein_coding	0	0	0	0	0	0	0	2	0	0
chr14	66028054	66096324	ENSG00000033170	FUT8	protein_coding	0	0	0	4	0	0	0	0	0	0
chr14	65922338	65931191	ENSG00000033170	FUT8	protein_coding	0	0	0	0	0	0	2	0	0	0
chr14	66188492	66210193	ENSG00000033170	FUT8	protein_coding	0	0	0	0	0	0	6	3	0	0
chr14	66188492	66200099	ENSG00000033170	FUT8	protein_coding	0	0	0	0	0	0	14	11	0	0
chr14	66188492	66191041	ENSG00000033170	FUT8	protein_coding	0	0	0	0	0	0	3	0	0	2
chr14	66028054	66028484	ENSG00000033170	FUT8	protein_coding	3	22	13	15	5	27	49	54	3	0
chr14	65898754	65922436	ENSG00000033170	FUT8	protein_coding	0	0	0	5	3	0	0	0	0	0
chr14	66188492	66217786	ENSG00000033170	FUT8	protein_coding	0	0	0	0	0	0	2	0	0	0
chr14	65922338	65946502	ENSG00000033170	FUT8	protein_coding	0	0	0	0	0	0	0	2	0	0
chr14	66082695	66096324	ENSG00000033170	FUT8	protein_coding	3	3	3	13	3	12	14	11	0	0
chr11	78017615	78017722	ENSG00000033327	GAB2	protein_coding	0	0	0	2	0	0	0	0	0	0
chr17	40619692	40620125	ENSG00000033627	ATP6V0A1	protein_coding	0	0	0	0	0	0	0	0	0	0
chr17	40652724	40653322	ENSG00000033627	ATP6V0A1	protein_coding	56	105	43	109	22	86	18	13	0	7
chr17	40647643	40653322	ENSG00000033627	ATP6V0A1	protein_coding	0	2	0	0	0	0	0	0	0	0
chr17	40632684	40646491	ENSG00000033627	ATP6V0A1	protein_coding	0	0	0	0	0	0	0	2	0	0
chr17	40618446	40622236	ENSG00000033627	ATP6V0A1	protein_coding	0	0	0	0	0	0	0	0	0	0
chr17	40618446	40620125	ENSG00000033627	ATP6V0A1	protein_coding	0	7	0	13	4	2	0	0	0	0
chr17	40620027	40620848	ENSG00000033627	ATP6V0A1	protein_coding	0	2	0	18	0	11	0	0	0	0
chr17	40619695	40620125	ENSG00000033627	ATP6V0A1	protein_coding	3	5	0	0	2	4	0	0	0	0
chr17	40642504	40642655	ENSG00000033627	ATP6V0A1	protein_coding	0	2	0	0	0	0	0	0	0	0
chr17	40620027	40622236	ENSG00000033627	ATP6V0A1	protein_coding	7	4	0	10	6	13	3	3	0	0
chr17	40650941	40653322	ENSG00000033627	ATP6V0A1	protein_coding	28	77	35	121	29	66	40	22	0	0
chr15	68434283	68473692	ENSG00000033800	PIAS1	protein_coding	0	0	0	0	0	0	0	0	0	0
chr15	68457068	68468992	ENSG00000033800	PIAS1	protein_coding	0	0	0	0	0	0	5	0	0	0
chr15	68378643	68439038	ENSG00000033800	PIAS1	protein_coding	0	0	0	0	0	3	0	0	0	0
chr15	68467974	68468992	ENSG00000033800	PIAS1	protein_coding	0	11	6	18	3	10	0	0	0	0
chr15	68434283	68446033	ENSG00000033800	PIAS1	protein_coding	3	17	6	26	6	15	10	4	0	0
chr15	68380179	68434368	ENSG00000033800	PIAS1	protein_coding	0	4	0	0	0	0	0	0	0	0
chr15	68434283	68466230	ENSG00000033800	PIAS1	protein_coding	5	14	0	4	0	0	0	0	0	0
chr15	68438153	68457142	ENSG00000033800	PIAS1	protein_coding	0	0	0	0	0	4	0	0	0	0
chr15	68385953	68386296	ENSG00000033800	PIAS1	protein_coding	0	0	0	0	0	0	0	0	0	0
chr15	68473549	68473692	ENSG00000033800	PIAS1	protein_coding	0	2	0	0	2	4	0	0	0	0
chr15	68438153	68446033	ENSG00000033800	PIAS1	protein_coding	0	5	0	5	0	3	0	0	0	0
chr15	68429853	68431543	ENSG00000033800	PIAS1	protein_coding	0	2	0	0	0	0	0	0	0	0
chr15	68434283	68439038	ENSG00000033800	PIAS1	protein_coding	7	20	4	18	5	13	3	6	0	0
chr15	68434283	68457142	ENSG00000033800	PIAS1	protein_coding	7	12	0	15	4	16	6	3	0	0
chr3	27459976	27465643	ENSG00000033867	SLC4A7	protein_coding	0	0	0	0	0	0	3	2	0	0
chr3	27490141	27493989	ENSG00000033867	SLC4A7	protein_coding	0	6	4	8	5	8	23	10	0	0
chr3	27420739	27446454	ENSG00000033867	SLC4A7	protein_coding	0	0	0	0	0	0	0	6	0	0
chr3	27453132	27465643	ENSG00000033867	SLC4A7	protein_coding	0	0	0	0	2	0	3	5	0	0
chr3	27424643	27493989	ENSG00000033867	SLC4A7	protein_coding	0	0	0	0	0	0	0	2	0	0
chr3	27420739	27420847	ENSG00000033867	SLC4A7	protein_coding	0	0	0	2	0	0	0	0	0	0
chr3	27453132	27493989	ENSG00000033867	SLC4A7	protein_coding	0	0	0	0	0	0	0	4	0	0
chr3	27478878	27490288	ENSG00000033867	SLC4A7	protein_coding	0	0	0	0	0	0	5	9	0	0
chr3	27420739	27493989	ENSG00000033867	SLC4A7	protein_coding	0	0	0	0	0	0	0	4	0	0
chr3	27424643	27465643	ENSG00000033867	SLC4A7	protein_coding	0	0	0	0	0	0	16	19	0	0
chr3	27420739	27465643	ENSG00000033867	SLC4A7	protein_coding	0	0	0	0	0	0	51	59	0	0
chr15	29287955	29306483	ENSG00000034053	APBA2	protein_coding	0	0	2	6	0	4	0	0	0	0
chr8	101271334	101300495	ENSG00000034677	RNF19A	protein_coding	2	5	0	0	0	2	2	0	0	6
chr8	101271334	101287389	ENSG00000034677	RNF19A	protein_coding	2	0	0	0	0	3	0	0	0	0
chr8	101281012	101300495	ENSG00000034677	RNF19A	protein_coding	2	3	5	0	2	2	0	0	0	0
chr8	101299728	101300495	ENSG00000034677	RNF19A	protein_coding	18	31	13	37	15	32	10	0	0	10
chr8	101281012	101287389	ENSG00000034677	RNF19A	protein_coding	0	2	0	2	0	2	0	0	0	0
chr8	101276261	101300495	ENSG00000034677	RNF19A	protein_coding	0	0	0	0	0	0	4	3	0	0
chr8	101273769	101277013	ENSG00000034677	RNF19A	protein_coding	0	3	0	0	0	2	0	0	0	0
chr8	101287180	101300495	ENSG00000034677	RNF19A	protein_coding	0	6	0	6	0	4	0	0	0	0
chr8	101271334	101277013	ENSG00000034677	RNF19A	protein_coding	0	0	0	3	2	0	0	0	0	0
chr6	143792097	143795993	ENSG00000034693	PEX3	protein_coding	0	2	0	0	0	0	7	4	0	0
chr2	247537	253115	ENSG00000035115	SH3YL1	protein_coding	0	0	0	0	0	0	0	2	0	0
chr10	75856961	75860855	ENSG00000035403	VCL	protein_coding	0	0	3	3	0	0	0	0	0	0
chr10	75830427	75834661	ENSG00000035403	VCL	protein_coding	0	0	0	3	0	3	0	0	0	0
chr10	75879401	75879601	ENSG00000035403	VCL	protein_coding	0	0	0	0	0	0	0	0	0	0
chr10	75830427	75832610	ENSG00000035403	VCL	protein_coding	2	4	0	0	0	0	0	3	0	0
chr5	59982788	59983054	ENSG00000035499	DEPDC1B	protein_coding	0	3	0	3	0	0	0	0	0	0
chr5	59938638	59943360	ENSG00000035499	DEPDC1B	protein_coding	0	0	0	2	0	0	0	0	0	0
chr5	59982788	59984877	ENSG00000035499	DEPDC1B	protein_coding	0	0	0	0	0	0	0	0	0	0
chr5	59934576	59943360	ENSG00000035499	DEPDC1B	protein_coding	0	4	0	0	0	0	6	5	0	2
chr8	59513843	59515945	ENSG00000035681	NSMAF	protein_coding	2	3	0	0	0	0	0	0	0	0
chr8	59544054	59548105	ENSG00000035681	NSMAF	protein_coding	0	0	0	0	0	0	0	0	0	0
chr1	244586136	244587689	ENSG00000035687	ADSS	protein_coding	2	0	0	7	0	0	0	0	0	0
chr4	39343964	39353096	ENSG00000035928	RFC1	protein_coding	0	0	0	0	0	2	0	0	0	0
chr4	39301640	39304771	ENSG00000035928	RFC1	protein_coding	2	0	0	0	0	3	0	0	0	0
chr4	39304679	39306548	ENSG00000035928	RFC1	protein_coding	0	0	0	0	0	0	0	0	0	0
chr4	39318534	39329376	ENSG00000035928	RFC1	protein_coding	0	0	0	0	0	0	0	0	0	0
chr4	39322002	39325037	ENSG00000035928	RFC1	protein_coding	0	14	0	28	0	17	0	0	0	0
chr4	39328182	39329376	ENSG00000035928	RFC1	protein_coding	28	87	19	146	74	136	11	9	0	0
chr4	39313064	39329376	ENSG00000035928	RFC1	protein_coding	0	4	0	0	0	0	0	0	0	0
chr4	39322002	39329376	ENSG00000035928	RFC1	protein_coding	0	13	0	8	0	4	0	0	0	0
chr4	39310255	39329376	ENSG00000035928	RFC1	protein_coding	0	0	0	0	0	0	0	0	6	0
chr3	100013930	100016889	ENSG00000036054	TBC1D23	protein_coding	0	2	4	10	6	3	6	0	0	0
chr3	99995863	99998604	ENSG00000036054	TBC1D23	protein_coding	0	0	0	5	0	0	0	0	0	0
chr3	100034942	100038048	ENSG00000036054	TBC1D23	protein_coding	3	3	0	9	0	13	0	0	0	0
chr3	100013688	100015119	ENSG00000036054	TBC1D23	protein_coding	0	9	0	3	3	5	4	0	0	0
chr3	100032063	100038048	ENSG00000036054	TBC1D23	protein_coding	0	0	0	0	0	0	0	0	0	0
chr3	99985943	100000691	ENSG00000036054	TBC1D23	protein_coding	0	0	0	0	0	0	0	0	0	0
chr3	100037912	100039815	ENSG00000036054	TBC1D23	protein_coding	0	5	3	3	4	5	0	0	0	0
chr3	100002450	100009545	ENSG00000036054	TBC1D23	protein_coding	4	0	4	15	6	13	0	0	0	0
chr3	100000585	100002655	ENSG00000036054	TBC1D23	protein_coding	2	10	5	13	0	11	0	0	0	0
chr3	99998492	100000691	ENSG00000036054	TBC1D23	protein_coding	0	8	0	9	3	7	0	0	0	0
chr3	100002450	100018175	ENSG00000036054	TBC1D23	protein_coding	0	0	0	3	4	0	0	0	0	0
chr3	100013930	100015119	ENSG00000036054	TBC1D23	protein_coding	0	3	0	0	3	3	0	0	0	0
chr3	99985943	99998604	ENSG00000036054	TBC1D23	protein_coding	0	0	0	2	0	0	0	0	0	0
chr3	100034942	100039815	ENSG00000036054	TBC1D23	protein_coding	0	3	0	2	2	4	0	0	0	0
chr3	100013930	100018175	ENSG00000036054	TBC1D23	protein_coding	0	0	0	0	0	2	0	2	0	0
chr2	225400244	225431828	ENSG00000036257	CUL3	protein_coding	0	0	0	2	0	0	0	0	0	0
chr2	225400244	225400358	ENSG00000036257	CUL3	protein_coding	0	0	0	0	0	3	0	0	0	0
chr2	225393663	225400358	ENSG00000036257	CUL3	protein_coding	0	0	6	20	9	0	0	0	0	0
chr2	225422375	225422958	ENSG00000036257	CUL3	protein_coding	0	0	0	0	0	3	0	0	0	0
chr2	225400244	225422573	ENSG00000036257	CUL3	protein_coding	6	11	7	16	9	43	17	12	0	8
chr2	225360548	225365204	ENSG00000036257	CUL3	protein_coding	0	0	0	0	0	0	0	0	0	0
chr2	225393663	225422573	ENSG00000036257	CUL3	protein_coding	0	0	0	0	0	0	0	0	0	0
chr2	225358597	225358704	ENSG00000036257	CUL3	protein_coding	0	2	0	0	0	0	0	0	0	0
chr1	78097519	78107340	ENSG00000036549	ZZZ3	protein_coding	0	0	0	0	0	0	0	5	0	0
chr1	78097534	78107340	ENSG00000036549	ZZZ3	protein_coding	0	0	0	0	0	0	28	11	0	16
chr1	78107068	78107340	ENSG00000036549	ZZZ3	protein_coding	0	2	0	4	0	0	0	0	0	0
chr1	78098799	78107340	ENSG00000036549	ZZZ3	protein_coding	0	5	0	0	0	7	4	3	0	0
chr5	180052958	180053181	ENSG00000037280	FLT4	protein_coding	0	0	0	0	0	0	0	0	0	6
chr5	6622128	6625782	ENSG00000037474	NSUN2	protein_coding	6	18	2	25	10	22	8	0	0	0
chr5	6604250	6605521	ENSG00000037474	NSUN2	protein_coding	0	12	7	16	9	0	6	0	0	0
chr5	6623326	6625782	ENSG00000037474	NSUN2	protein_coding	12	19	5	32	10	29	12	17	0	0
chr1	16621277	16655344	ENSG00000037637	FBXO42	protein_coding	0	0	0	0	0	2	0	0	0	0
chr1	16621277	16632414	ENSG00000037637	FBXO42	protein_coding	0	2	2	0	0	0	0	0	0	0
chr4	25256686	25265471	ENSG00000038210	PI4K2B	protein_coding	0	7	0	0	0	0	0	0	0	0
chr4	25258164	25265471	ENSG00000038210	PI4K2B	protein_coding	0	0	0	3	0	0	0	0	0	0
chr4	25253942	25262213	ENSG00000038210	PI4K2B	protein_coding	0	0	0	0	0	0	0	0	0	0
chr4	13578461	13589395	ENSG00000038219	BOD1L1	protein_coding	0	0	0	0	0	0	3	0	0	0
chr4	13574325	13574466	ENSG00000038219	BOD1L1	protein_coding	0	2	0	0	0	0	0	0	0	0
chr4	13606284	13606407	ENSG00000038219	BOD1L1	protein_coding	0	0	0	0	0	2	0	0	0	0
chr5	162932651	162932755	ENSG00000038274	MAT2B	protein_coding	2	0	0	0	0	0	0	0	0	0
chr5	162940883	162943591	ENSG00000038274	MAT2B	protein_coding	0	0	0	0	2	0	0	0	0	0
chr4	166976227	166999182	ENSG00000038295	TLL1	protein_coding	0	0	0	0	0	0	8	8	0	0
chr4	166963178	166996155	ENSG00000038295	TLL1	protein_coding	0	0	0	0	0	0	2	0	0	0
chr4	166960490	166981340	ENSG00000038295	TLL1	protein_coding	0	0	0	0	0	0	0	3	0	0
chr4	166946467	166999182	ENSG00000038295	TLL1	protein_coding	0	0	0	0	0	0	0	3	0	0
chr4	166910532	166946583	ENSG00000038295	TLL1	protein_coding	0	0	0	0	0	0	2	0	0	0
chr4	166981179	166999182	ENSG00000038295	TLL1	protein_coding	0	0	0	0	0	0	2	0	0	0
chr4	166910532	166935712	ENSG00000038295	TLL1	protein_coding	0	0	0	0	0	0	4	0	0	0
chr4	166960490	166987015	ENSG00000038295	TLL1	protein_coding	0	0	0	0	0	0	0	2	0	0
chr4	166960490	166999182	ENSG00000038295	TLL1	protein_coding	0	0	0	0	0	0	14	8	0	0
chr5	14304569	14336836	ENSG00000038382	TRIO	protein_coding	0	0	0	0	0	0	0	5	0	0
chr5	14293120	14316852	ENSG00000038382	TRIO	protein_coding	0	0	0	0	0	0	4	0	0	0
chr5	14368823	14368998	ENSG00000038382	TRIO	protein_coding	0	0	0	0	0	0	0	0	0	0
chr5	14316621	14336836	ENSG00000038382	TRIO	protein_coding	0	0	0	0	0	0	9	13	0	0
chr5	14330886	14336836	ENSG00000038382	TRIO	protein_coding	0	0	0	0	0	0	0	3	0	3
chr5	82815167	82818128	ENSG00000038427	VCAN	protein_coding	0	0	0	0	0	2	10	10	0	0
chr5	82832825	82838087	ENSG00000038427	VCAN	protein_coding	0	0	3	0	2	2	46	69	0	0
chr5	82832825	82843903	ENSG00000038427	VCAN	protein_coding	0	0	0	0	0	0	0	2	0	0
chr5	82807921	82850857	ENSG00000038427	VCAN	protein_coding	0	0	0	0	0	0	2	0	0	0
chr5	82832825	82850857	ENSG00000038427	VCAN	protein_coding	0	2	0	0	2	0	7	3	0	0
chr16	11217598	11217803	ENSG00000038532	CLEC16A	protein_coding	5	20	7	4	0	8	0	0	0	0
chr16	11096930	11118778	ENSG00000038532	CLEC16A	protein_coding	0	3	0	3	0	3	0	0	0	0
chr16	11214471	11220003	ENSG00000038532	CLEC16A	protein_coding	8	24	3	13	3	19	0	0	0	0
chr16	11114049	11146581	ENSG00000038532	CLEC16A	protein_coding	0	3	0	0	0	0	0	0	0	0
chr16	11214471	11217803	ENSG00000038532	CLEC16A	protein_coding	0	4	0	0	0	0	0	0	0	0
chr16	11114049	11141199	ENSG00000038532	CLEC16A	protein_coding	0	0	0	0	0	0	2	0	0	0
chr16	11114049	11145498	ENSG00000038532	CLEC16A	protein_coding	3	7	5	3	3	10	5	0	0	0
chr16	11063017	11066918	ENSG00000038532	CLEC16A	protein_coding	0	0	0	0	0	4	0	0	0	0
chr16	11064981	11076848	ENSG00000038532	CLEC16A	protein_coding	0	0	0	0	0	0	0	0	0	0
chr16	11063017	11076848	ENSG00000038532	CLEC16A	protein_coding	6	12	0	0	5	9	2	0	0	0
chr16	11114049	11154879	ENSG00000038532	CLEC16A	protein_coding	18	54	8	24	12	25	11	8	0	5
chr16	11114049	11118778	ENSG00000038532	CLEC16A	protein_coding	0	5	0	5	0	0	3	7	0	0
chr16	68835572	68849662	ENSG00000039068	CDH1	protein_coding	2	2	3	4	6	7	0	0	0	0
chr16	68849417	68857529	ENSG00000039068	CDH1	protein_coding	0	4	0	0	0	0	0	0	0	0
chr16	68855903	68857529	ENSG00000039068	CDH1	protein_coding	0	0	0	3	0	0	0	0	0	0
chr16	68835572	68835796	ENSG00000039068	CDH1	protein_coding	0	0	0	2	0	0	0	0	0	0
chr16	68835572	68844244	ENSG00000039068	CDH1	protein_coding	0	5	0	0	0	3	0	0	0	0
chr16	68842326	68842751	ENSG00000039068	CDH1	protein_coding	0	0	0	0	0	0	0	0	0	0
chr16	68855903	68867519	ENSG00000039068	CDH1	protein_coding	0	0	0	0	0	0	0	0	0	0
chr16	68835572	68856128	ENSG00000039068	CDH1	protein_coding	0	0	0	0	0	0	0	0	0	0
chr16	68835572	68846166	ENSG00000039068	CDH1	protein_coding	0	0	0	0	0	0	0	0	0	0
chr16	68842326	68847398	ENSG00000039068	CDH1	protein_coding	0	2	0	0	0	0	0	0	0	0
chr16	68835572	68842751	ENSG00000039068	CDH1	protein_coding	0	0	2	0	0	0	0	0	0	0
chr16	68845586	68849662	ENSG00000039068	CDH1	protein_coding	0	3	0	5	3	2	0	0	0	0
chr16	68835572	68847398	ENSG00000039068	CDH1	protein_coding	0	0	0	2	0	5	0	0	0	0
chr16	68847215	68857529	ENSG00000039068	CDH1	protein_coding	0	0	0	0	2	0	0	0	0	0
chr16	68862076	68863700	ENSG00000039068	CDH1	protein_coding	0	4	0	0	0	0	0	0	0	0
chr16	68835572	68863700	ENSG00000039068	CDH1	protein_coding	2	0	0	0	0	0	0	0	0	0
chr16	68847215	68849662	ENSG00000039068	CDH1	protein_coding	0	3	0	2	0	3	0	0	0	0
chr16	68844099	68847398	ENSG00000039068	CDH1	protein_coding	2	3	0	2	0	0	0	0	0	0
chr5	54639158	54646857	ENSG00000039123	SKIV2L2	protein_coding	0	0	0	0	2	0	0	4	0	0
chr5	54648995	54662703	ENSG00000039123	SKIV2L2	protein_coding	0	0	0	0	0	0	2	0	0	0
chr5	54618154	54624639	ENSG00000039123	SKIV2L2	protein_coding	2	7	3	0	0	6	3	0	0	0
chr5	54640371	54645480	ENSG00000039123	SKIV2L2	protein_coding	0	0	0	0	0	2	0	0	0	0
chr5	54674141	54675023	ENSG00000039123	SKIV2L2	protein_coding	0	2	0	0	0	0	0	0	0	0
chr5	54618154	54620026	ENSG00000039123	SKIV2L2	protein_coding	0	4	0	0	0	0	0	0	0	6
chr5	54639158	54662703	ENSG00000039123	SKIV2L2	protein_coding	0	0	0	0	0	0	0	2	0	0
chr5	54635837	54654526	ENSG00000039123	SKIV2L2	protein_coding	0	0	0	0	0	4	0	0	0	5
chr5	54645400	54649097	ENSG00000039123	SKIV2L2	protein_coding	0	2	0	0	0	0	0	0	0	0
chr5	54701252	54711960	ENSG00000039123	SKIV2L2	protein_coding	0	0	0	2	0	2	0	0	0	0
chr5	54623543	54624639	ENSG00000039123	SKIV2L2	protein_coding	0	0	0	2	2	0	0	0	0	0
chr5	79734496	79734683	ENSG00000039319	ZFYVE16	protein_coding	0	0	0	0	0	0	0	0	0	0
chr5	79745409	79770649	ENSG00000039319	ZFYVE16	protein_coding	0	0	0	0	0	0	10	0	0	0
chr5	79707464	79741224	ENSG00000039319	ZFYVE16	protein_coding	0	0	0	0	0	0	0	2	0	0
chr16	67575555	67575685	ENSG00000039523	FAM65A	protein_coding	0	0	0	4	0	0	0	0	0	0
chr16	67574481	67574607	ENSG00000039523	FAM65A	protein_coding	0	0	0	0	0	5	0	0	0	0
chr5	34813678	34814774	ENSG00000039560	RAI14	protein_coding	0	0	0	0	0	0	2	0	0	0
chr16	71701080	71715808	ENSG00000040199	PHLPP2	protein_coding	3	8	0	5	0	0	0	0	0	0
chr16	71692135	71713438	ENSG00000040199	PHLPP2	protein_coding	8	11	8	16	7	12	5	0	0	0
chr16	71690473	71698002	ENSG00000040199	PHLPP2	protein_coding	0	0	0	0	0	0	0	0	0	0
chr16	71692135	71692718	ENSG00000040199	PHLPP2	protein_coding	0	5	0	16	0	0	0	0	0	0
chr16	71671779	71674943	ENSG00000040199	PHLPP2	protein_coding	0	0	0	0	2	0	0	0	0	0
chr16	71703177	71715808	ENSG00000040199	PHLPP2	protein_coding	3	0	0	3	0	0	0	0	0	0
chr16	71686692	71715808	ENSG00000040199	PHLPP2	protein_coding	0	0	0	0	0	2	0	0	0	0
chr16	71746714	71748704	ENSG00000040199	PHLPP2	protein_coding	0	0	0	2	0	5	0	0	0	0
chr16	71746719	71748704	ENSG00000040199	PHLPP2	protein_coding	0	0	0	0	0	0	0	0	0	0
chr16	71690473	71713438	ENSG00000040199	PHLPP2	protein_coding	0	0	0	0	2	4	0	0	0	0
chr16	71710349	71715808	ENSG00000040199	PHLPP2	protein_coding	0	0	0	2	0	4	0	0	0	0
chr16	71710349	71713438	ENSG00000040199	PHLPP2	protein_coding	5	13	8	14	6	16	4	5	0	0
chr16	71703177	71706225	ENSG00000040199	PHLPP2	protein_coding	0	0	0	5	0	3	0	0	0	0
chr16	71710349	71718504	ENSG00000040199	PHLPP2	protein_coding	0	3	6	3	2	2	0	0	0	0
chr16	71692135	71710552	ENSG00000040199	PHLPP2	protein_coding	0	3	0	0	0	2	0	0	0	0
chr16	71692135	71698002	ENSG00000040199	PHLPP2	protein_coding	0	3	0	3	2	3	0	0	0	0
chr16	71748414	71748704	ENSG00000040199	PHLPP2	protein_coding	0	29	13	48	16	36	0	8	0	0
chr16	71706164	71715808	ENSG00000040199	PHLPP2	protein_coding	0	3	0	0	0	0	0	0	0	0
chr16	71712657	71715808	ENSG00000040199	PHLPP2	protein_coding	27	51	21	113	38	61	5	0	0	0
chr16	71712657	71713438	ENSG00000040199	PHLPP2	protein_coding	2	3	0	0	0	5	0	0	0	0
chr16	71689142	71692718	ENSG00000040199	PHLPP2	protein_coding	0	0	0	3	0	2	0	0	0	0
chr16	71697801	71713438	ENSG00000040199	PHLPP2	protein_coding	0	4	4	6	0	7	0	0	0	0
chr16	71701080	71706225	ENSG00000040199	PHLPP2	protein_coding	0	0	0	0	0	0	0	0	0	0
chr16	71701080	71710552	ENSG00000040199	PHLPP2	protein_coding	0	0	0	0	0	0	0	0	0	0
chr16	71697801	71715808	ENSG00000040199	PHLPP2	protein_coding	2	2	0	0	0	2	0	0	0	0
chr16	71692135	71715808	ENSG00000040199	PHLPP2	protein_coding	0	0	0	0	0	0	0	0	0	0
chr5	169015397	169021685	ENSG00000040275	SPDL1	protein_coding	0	0	0	0	0	2	0	0	0	0
chr5	169021574	169021685	ENSG00000040275	SPDL1	protein_coding	0	0	0	3	0	0	0	0	0	0
chr8	74495004	74529686	ENSG00000040341	STAU2	protein_coding	0	2	0	0	0	0	0	0	0	0
chr8	74600888	74652103	ENSG00000040341	STAU2	protein_coding	0	0	0	0	0	0	0	2	0	0
chr8	74585341	74601048	ENSG00000040341	STAU2	protein_coding	0	67	0	46	0	0	35	0	0	0
chr8	74585341	74652103	ENSG00000040341	STAU2	protein_coding	0	0	0	0	0	9	0	0	0	0
chr5	24593368	24611248	ENSG00000040731	CDH10	protein_coding	0	0	0	0	0	0	3	0	0	0
chr2	99170850	99172117	ENSG00000040933	INPP4A	protein_coding	0	0	0	0	0	0	0	0	2	0
chr18	52544797	52551667	ENSG00000041353	RAB27B	protein_coding	0	4	0	2	3	4	0	0	0	0
chr15	78838916	78839040	ENSG00000041357	PSMA4	protein_coding	0	0	0	0	4	0	0	0	0	0
chr15	78837210	78838106	ENSG00000041357	PSMA4	protein_coding	0	7	0	13	0	7	0	0	2	6
chr15	78834518	78834987	ENSG00000041357	PSMA4	protein_coding	0	4	0	3	0	0	0	0	0	0
chr15	78837210	78839040	ENSG00000041357	PSMA4	protein_coding	0	3	0	10	5	0	0	0	0	0
chr13	109699263	109707943	ENSG00000041515	MYO16	protein_coding	0	0	0	0	0	0	2	0	0	0
chr13	109535406	109550481	ENSG00000041515	MYO16	protein_coding	0	0	0	0	0	0	5	0	0	0
chr13	109318233	109379931	ENSG00000041515	MYO16	protein_coding	0	0	0	0	0	0	33	12	0	0
chr13	109318233	109318497	ENSG00000041515	MYO16	protein_coding	0	0	0	0	0	0	67	12	0	0
chr13	109475472	109562498	ENSG00000041515	MYO16	protein_coding	0	0	0	0	0	0	7	0	0	0
chr13	109535406	109562498	ENSG00000041515	MYO16	protein_coding	0	0	0	0	0	0	29	0	0	0
chr13	109518524	109562498	ENSG00000041515	MYO16	protein_coding	0	0	0	0	0	0	4	0	0	0
chr13	109518524	109550481	ENSG00000041515	MYO16	protein_coding	0	0	0	0	0	0	2	0	0	0
chr3	194365301	194366972	ENSG00000041802	LSG1	protein_coding	5	12	6	0	2	8	0	0	0	0
chr9	117852904	117853009	ENSG00000041982	TNC	protein_coding	0	0	0	0	0	0	0	2	0	0
chr20	49232538	49236669	ENSG00000042062	FAM65C	protein_coding	0	5	2	3	0	2	0	0	0	0
chr14	90446883	90451554	ENSG00000042088	TDP1	protein_coding	0	2	0	2	0	0	0	0	0	0
chr14	88883054	88904490	ENSG00000042317	SPATA7	protein_coding	0	0	0	0	0	0	0	3	0	0
chr14	88883054	88899556	ENSG00000042317	SPATA7	protein_coding	0	0	0	0	0	0	5	0	0	0
chr14	88883054	88904247	ENSG00000042317	SPATA7	protein_coding	0	0	0	0	0	0	15	0	0	0
chr11	93521166	93527201	ENSG00000042429	MED17	protein_coding	0	2	0	0	0	3	0	2	0	0
chr11	93523739	93527201	ENSG00000042429	MED17	protein_coding	0	4	0	7	7	11	6	0	0	0
chr11	93523739	93535138	ENSG00000042429	MED17	protein_coding	0	2	0	0	0	0	2	0	0	0
chr11	93526893	93527201	ENSG00000042429	MED17	protein_coding	0	2	2	2	0	0	0	0	0	0
chr2	85576506	85578144	ENSG00000042445	RETSAT	protein_coding	0	0	0	0	0	0	3	0	0	0
chr3	182665025	182683541	ENSG00000043093	DCUN1D1	protein_coding	6	10	0	14	0	0	0	0	0	0
chr3	182679013	182683541	ENSG00000043093	DCUN1D1	protein_coding	0	0	0	0	28	0	0	0	0	0
chr3	182658146	182658327	ENSG00000043093	DCUN1D1	protein_coding	0	0	0	3	0	0	0	0	0	0
chr3	182665025	182681837	ENSG00000043093	DCUN1D1	protein_coding	3	11	6	16	7	14	0	0	0	0
chr3	182675852	182683541	ENSG00000043093	DCUN1D1	protein_coding	0	0	0	0	0	4	0	0	0	0
chr3	182681668	182683541	ENSG00000043093	DCUN1D1	protein_coding	0	0	0	0	0	17	0	0	0	0
chr5	169689638	169689746	ENSG00000043462	LCP2	protein_coding	0	0	0	2	0	0	0	0	0	0
chr5	169702915	169703062	ENSG00000043462	LCP2	protein_coding	0	0	0	0	0	0	0	0	0	0
chr5	169701460	169701566	ENSG00000043462	LCP2	protein_coding	0	2	0	0	0	0	0	0	0	0
chr1	40319641	40323089	ENSG00000043514	TRIT1	protein_coding	3	11	4	6	0	5	26	27	0	0
chr1	40306806	40323089	ENSG00000043514	TRIT1	protein_coding	0	0	0	0	0	0	12	3	0	0
chr5	138221900	138223331	ENSG00000044115	CTNNA1	protein_coding	4	0	0	28	7	26	0	0	0	0
chr5	138145726	138163407	ENSG00000044115	CTNNA1	protein_coding	0	0	0	0	0	0	3	0	0	0
chr5	138117611	138119061	ENSG00000044115	CTNNA1	protein_coding	0	0	0	5	0	3	0	0	0	0
chr5	138216369	138216826	ENSG00000044115	CTNNA1	protein_coding	0	0	0	0	0	4	0	0	0	0
chr5	138147871	138147991	ENSG00000044115	CTNNA1	protein_coding	0	0	0	0	0	0	0	0	0	0
chr5	138145726	138147991	ENSG00000044115	CTNNA1	protein_coding	8	18	0	21	0	12	0	0	0	0
chrX	18961212	18961350	ENSG00000044446	PHKA2	protein_coding	0	0	0	0	0	0	0	2	0	0
chr9	17273730	17342442	ENSG00000044459	CNTLN	protein_coding	0	2	0	0	0	0	0	0	0	0
chr9	17457521	17466889	ENSG00000044459	CNTLN	protein_coding	0	0	0	4	0	0	0	0	0	0
chr9	17366614	17416187	ENSG00000044459	CNTLN	protein_coding	0	3	0	0	0	0	0	0	0	0
chr9	17340824	17342442	ENSG00000044459	CNTLN	protein_coding	4	0	0	8	9	0	0	0	0	0
chr9	17388159	17395067	ENSG00000044459	CNTLN	protein_coding	0	0	0	0	2	0	0	0	0	0
chr9	17143285	17167153	ENSG00000044459	CNTLN	protein_coding	0	0	0	2	0	0	0	0	0	0
chr9	17394531	17395067	ENSG00000044459	CNTLN	protein_coding	0	0	0	3	0	0	0	0	0	0
chr9	17309055	17366715	ENSG00000044459	CNTLN	protein_coding	0	0	0	2	0	0	0	0	0	0
chr9	17415963	17416187	ENSG00000044459	CNTLN	protein_coding	0	0	0	5	0	7	0	0	0	0
chr9	17388159	17416187	ENSG00000044459	CNTLN	protein_coding	0	0	0	3	0	2	0	0	0	0
chr9	17394531	17416187	ENSG00000044459	CNTLN	protein_coding	0	0	3	0	0	0	0	0	0	0
chr9	17235655	17236586	ENSG00000044459	CNTLN	protein_coding	7	0	4	14	0	10	0	0	0	0
chr9	17484292	17487064	ENSG00000044459	CNTLN	protein_coding	0	0	0	3	0	0	0	0	0	0
chr9	17415785	17416187	ENSG00000044459	CNTLN	protein_coding	2	3	0	5	0	3	0	0	0	0
chr9	17143285	17166928	ENSG00000044459	CNTLN	protein_coding	0	0	0	4	0	2	0	0	0	0
chr9	17309055	17342442	ENSG00000044459	CNTLN	protein_coding	10	13	6	11	9	11	2	0	0	0
chr9	17226200	17236586	ENSG00000044459	CNTLN	protein_coding	25	35	0	37	44	60	0	0	0	0
chr9	17187081	17236586	ENSG00000044459	CNTLN	protein_coding	0	0	0	0	4	0	0	0	0	0
chr9	17309055	17395067	ENSG00000044459	CNTLN	protein_coding	0	0	0	0	0	0	0	2	0	0
chr9	17366614	17395067	ENSG00000044459	CNTLN	protein_coding	0	0	0	2	0	0	0	0	0	0
chr9	17330629	17342442	ENSG00000044459	CNTLN	protein_coding	18	50	12	46	17	35	0	0	3	0
chr9	17340824	17366715	ENSG00000044459	CNTLN	protein_coding	0	0	0	0	2	0	0	0	0	0
chr9	17298187	17342442	ENSG00000044459	CNTLN	protein_coding	0	0	0	0	0	0	0	0	0	0
chr9	17457521	17487064	ENSG00000044459	CNTLN	protein_coding	0	0	0	5	0	0	0	0	0	0
chr9	17366924	17371102	ENSG00000044459	CNTLN	protein_coding	0	2	0	0	0	0	0	0	0	0
chr9	17330232	17342442	ENSG00000044459	CNTLN	protein_coding	4	0	0	4	0	4	0	0	0	0
chr9	17330232	17366715	ENSG00000044459	CNTLN	protein_coding	0	0	0	0	0	0	0	0	0	0
chr3	89390065	89391240	ENSG00000044524	EPHA3	protein_coding	0	0	0	0	0	0	0	4	0	0
chr3	89456418	89468540	ENSG00000044524	EPHA3	protein_coding	0	0	0	0	0	0	0	3	0	0
chr3	89456418	89499520	ENSG00000044524	EPHA3	protein_coding	0	0	0	0	0	0	2	7	0	0
chr3	89456418	89480509	ENSG00000044524	EPHA3	protein_coding	0	0	0	0	0	0	0	3	0	0
chr8	68934270	68973014	ENSG00000046889	PREX2	protein_coding	0	0	0	0	0	0	3	0	0	0
chr8	68930080	68942893	ENSG00000046889	PREX2	protein_coding	0	0	0	0	0	0	9	0	0	0
chr8	69030784	69129953	ENSG00000046889	PREX2	protein_coding	0	0	0	0	0	0	3	0	0	0
chr10	1118055	1142186	ENSG00000047056	WDR37	protein_coding	0	6	0	2	0	2	7	7	0	4
chr10	1118055	1132297	ENSG00000047056	WDR37	protein_coding	0	0	0	0	0	0	2	3	0	0
chr10	1123846	1124498	ENSG00000047056	WDR37	protein_coding	8	40	10	22	8	19	0	0	0	0
chr10	1118055	1126416	ENSG00000047056	WDR37	protein_coding	0	0	4	0	0	6	0	0	0	0
chr10	1125950	1126416	ENSG00000047056	WDR37	protein_coding	34	146	32	155	53	123	7	7	0	3
chr10	1122650	1123943	ENSG00000047056	WDR37	protein_coding	0	3	0	0	0	0	0	0	0	0
chr10	1170157	1170964	ENSG00000047056	WDR37	protein_coding	0	0	0	2	0	0	0	0	0	0
chr10	1125950	1132297	ENSG00000047056	WDR37	protein_coding	0	2	0	0	0	0	0	0	0	0
chr10	1102287	1118233	ENSG00000047056	WDR37	protein_coding	0	5	0	4	0	0	0	2	0	0
chr10	1149538	1151207	ENSG00000047056	WDR37	protein_coding	0	0	0	0	0	0	0	0	0	0
chr5	112889463	112899189	ENSG00000047188	YTHDC2	protein_coding	0	0	0	10	0	13	0	2	0	0
chr5	112874770	112878200	ENSG00000047188	YTHDC2	protein_coding	0	0	0	0	0	0	2	0	0	0
chr5	112860677	112868742	ENSG00000047188	YTHDC2	protein_coding	0	0	0	0	0	0	0	0	0	0
chr5	112868575	112878200	ENSG00000047188	YTHDC2	protein_coding	0	0	0	0	0	0	0	3	0	0
chr5	112868575	112871495	ENSG00000047188	YTHDC2	protein_coding	0	2	3	8	0	9	0	0	0	0
chr5	112889463	112889719	ENSG00000047188	YTHDC2	protein_coding	0	0	0	0	0	0	0	0	0	0
chr5	112870001	112874878	ENSG00000047188	YTHDC2	protein_coding	0	0	0	13	0	14	2	0	0	0
chr5	112860677	112862482	ENSG00000047188	YTHDC2	protein_coding	0	3	0	0	0	0	0	0	0	0
chrX	16685636	16685847	ENSG00000047230	CTPS2	protein_coding	0	3	2	0	0	0	0	0	0	0
chrX	16711263	16721064	ENSG00000047230	CTPS2	protein_coding	0	0	0	0	0	0	4	0	0	0
chrX	16717045	16721064	ENSG00000047230	CTPS2	protein_coding	0	0	0	0	0	0	0	0	0	0
chr8	54708206	54714456	ENSG00000047249	ATP6V1H	protein_coding	0	0	0	0	0	0	0	0	0	0
chr8	54719301	54742093	ENSG00000047249	ATP6V1H	protein_coding	0	0	0	0	0	0	0	0	0	0
chr8	54708206	54742093	ENSG00000047249	ATP6V1H	protein_coding	0	0	0	0	0	0	3	0	0	0
chr8	54682177	54684727	ENSG00000047249	ATP6V1H	protein_coding	0	5	0	4	0	6	0	0	0	0
chr8	54723723	54742093	ENSG00000047249	ATP6V1H	protein_coding	0	7	0	5	0	0	3	0	0	0
chr4	57871411	57871885	ENSG00000047315	POLR2B	protein_coding	0	7	0	0	2	4	0	0	0	0
chr15	52876941	52885933	ENSG00000047346	FAM214A	protein_coding	0	0	0	0	2	3	7	8	0	7
chr15	52962356	52962569	ENSG00000047346	FAM214A	protein_coding	0	0	0	0	0	0	2	0	0	0
chr15	52905675	52906054	ENSG00000047346	FAM214A	protein_coding	0	2	0	0	0	0	0	0	0	0
chr15	52897329	52903974	ENSG00000047346	FAM214A	protein_coding	0	0	0	0	0	0	2	0	0	0
chr15	52876941	52897443	ENSG00000047346	FAM214A	protein_coding	0	0	0	2	0	0	0	0	0	0
chr15	52876941	52893362	ENSG00000047346	FAM214A	protein_coding	0	0	0	2	0	0	0	0	0	0
chr4	36212011	36231267	ENSG00000047365	ARAP2	protein_coding	0	0	0	0	0	0	0	2	0	0
chr4	36179448	36195269	ENSG00000047365	ARAP2	protein_coding	0	0	0	0	0	0	0	0	0	0
chr4	36230203	36231267	ENSG00000047365	ARAP2	protein_coding	0	16	3	28	16	0	0	3	0	3
chr4	36212011	36216102	ENSG00000047365	ARAP2	protein_coding	4	0	0	2	0	0	2	0	0	0
chr4	36189072	36231267	ENSG00000047365	ARAP2	protein_coding	0	0	0	0	0	0	4	0	0	0
chr1	186310159	186313222	ENSG00000047410	TPR	protein_coding	0	7	0	7	2	6	0	0	0	0
chr1	186287578	186287960	ENSG00000047410	TPR	protein_coding	2	8	0	9	0	2	2	0	0	0
chr1	186294895	186296792	ENSG00000047410	TPR	protein_coding	0	0	0	0	0	0	0	0	0	0
chr1	186312457	186313222	ENSG00000047410	TPR	protein_coding	0	0	0	2	0	0	0	0	0	0
chr16	27760904	27761627	ENSG00000047578	KIAA0556	protein_coding	0	0	0	0	0	0	2	0	0	0
chr6	15615497	15627706	ENSG00000047579	DTNBP1	protein_coding	0	0	0	0	0	0	0	2	0	0
chrX	37586888	37597517	ENSG00000047597	XK	protein_coding	0	0	0	0	0	0	0	0	0	0
chr12	4609303	4634749	ENSG00000047621	C12orf4	protein_coding	0	0	0	0	0	0	0	0	0	0
chr12	4626226	4634749	ENSG00000047621	C12orf4	protein_coding	0	3	0	5	4	4	0	0	0	0
chr12	4626226	4628046	ENSG00000047621	C12orf4	protein_coding	2	9	0	5	3	2	0	0	0	0
chrX	10031484	10078060	ENSG00000047644	WWC3	protein_coding	0	2	0	0	0	2	0	0	0	0
chrX	10031484	10035530	ENSG00000047644	WWC3	protein_coding	0	7	0	11	0	6	0	0	0	0
chrX	10031484	10047844	ENSG00000047644	WWC3	protein_coding	0	5	0	3	0	3	4	0	0	0
chrX	10058810	10071284	ENSG00000047644	WWC3	protein_coding	0	0	0	0	0	0	0	0	0	0
chrX	10031484	10066619	ENSG00000047644	WWC3	protein_coding	9	18	9	15	12	21	8	3	0	7
chrX	10046838	10078060	ENSG00000047644	WWC3	protein_coding	0	2	0	0	0	0	0	0	0	0
chrX	11385890	11388625	ENSG00000047648	ARHGAP6	protein_coding	0	8	0	2	2	3	0	0	0	0
chrX	11385890	11386895	ENSG00000047648	ARHGAP6	protein_coding	0	0	0	0	0	0	0	0	0	0
chrX	11187624	11207104	ENSG00000047648	ARHGAP6	protein_coding	0	0	0	0	0	0	0	0	0	0
chr3	47960208	47963368	ENSG00000047849	MAP4	protein_coding	0	0	0	0	3	2	0	2	0	0
chr3	47912302	47913590	ENSG00000047849	MAP4	protein_coding	0	0	0	0	0	0	0	2	0	0
chr3	47963254	47969840	ENSG00000047849	MAP4	protein_coding	0	0	0	4	0	0	0	3	0	0
chr11	113669867	113675768	ENSG00000048028	USP28	protein_coding	0	0	0	0	0	0	2	0	0	0
chr11	113723222	113725057	ENSG00000048028	USP28	protein_coding	0	0	0	5	0	0	3	0	2	0
chr11	113711319	113725057	ENSG00000048028	USP28	protein_coding	0	0	0	0	0	0	0	2	0	0
chr7	18624903	18633652	ENSG00000048052	HDAC9	protein_coding	0	7	0	2	4	5	2	0	0	0
chr7	18547681	18547801	ENSG00000048052	HDAC9	protein_coding	0	0	0	0	0	0	0	0	0	0
chr7	18705835	18706099	ENSG00000048052	HDAC9	protein_coding	0	8	0	8	2	6	2	0	0	0
chr8	103236273	103237246	ENSG00000048392	RRM2B	protein_coding	3	10	0	0	3	0	2	0	0	0
chr7	127013395	127026209	ENSG00000048405	ZNF800	protein_coding	0	2	0	0	0	0	0	0	0	0
chr7	127025579	127026209	ENSG00000048405	ZNF800	protein_coding	0	9	8	28	16	16	0	0	0	0
chr7	127013395	127017383	ENSG00000048405	ZNF800	protein_coding	0	2	5	4	8	0	53	24	0	0
chr7	127011778	127013533	ENSG00000048405	ZNF800	protein_coding	0	0	0	2	0	0	0	0	0	0
chr16	12293457	12371893	ENSG00000048471	SNX29	protein_coding	4	13	0	8	8	8	0	2	0	0
chr16	12320719	12321466	ENSG00000048471	SNX29	protein_coding	0	0	0	0	0	0	0	2	0	0
chr16	12136753	12172772	ENSG00000048471	SNX29	protein_coding	0	0	0	0	0	2	0	0	0	0
chr16	12232556	12232699	ENSG00000048471	SNX29	protein_coding	0	0	0	2	0	0	0	0	0	0
chr11	77383086	77404656	ENSG00000048649	RSF1	protein_coding	2	0	0	6	0	5	4	0	0	0
chr11	77396149	77404656	ENSG00000048649	RSF1	protein_coding	6	19	8	19	4	18	0	0	0	0
chr11	77475642	77483102	ENSG00000048649	RSF1	protein_coding	0	2	0	4	2	0	0	0	0	0
chr11	77409531	77413540	ENSG00000048649	RSF1	protein_coding	10	15	4	21	6	12	11	2	0	0
chr11	77402203	77404656	ENSG00000048649	RSF1	protein_coding	20	31	14	59	16	37	11	0	0	0
chr11	77394754	77402283	ENSG00000048649	RSF1	protein_coding	6	12	0	23	13	23	5	0	0	0
chr11	77383086	77383275	ENSG00000048649	RSF1	protein_coding	0	0	0	2	0	0	0	0	0	0
chr11	77402203	77413540	ENSG00000048649	RSF1	protein_coding	0	7	0	3	0	0	0	4	0	0
chr11	77394754	77396204	ENSG00000048649	RSF1	protein_coding	14	33	14	68	33	57	3	0	0	0
chr11	77404551	77413540	ENSG00000048649	RSF1	protein_coding	0	0	3	2	2	6	5	4	0	0
chr11	77386080	77389198	ENSG00000048649	RSF1	protein_coding	4	0	2	3	3	7	0	0	0	0
chr11	77433732	77436744	ENSG00000048649	RSF1	protein_coding	10	12	0	24	4	16	7	5	0	0
chr11	77394754	77404656	ENSG00000048649	RSF1	protein_coding	27	74	25	131	41	115	29	13	3	2
chr11	77386080	77404656	ENSG00000048649	RSF1	protein_coding	0	6	0	10	2	5	0	0	0	0
chr1	12304302	12304674	ENSG00000048707	VPS13D	protein_coding	0	0	2	0	0	0	0	0	0	0
chr1	12359258	12364785	ENSG00000048707	VPS13D	protein_coding	0	0	0	0	0	3	0	0	0	0
chr1	12359258	12368698	ENSG00000048707	VPS13D	protein_coding	0	0	0	0	0	0	0	3	0	0
chr1	12422775	12476880	ENSG00000048707	VPS13D	protein_coding	0	0	0	0	0	0	0	4	0	0
chr1	12335881	12338095	ENSG00000048707	VPS13D	protein_coding	0	5	0	0	2	0	5	7	0	9
chr1	12382740	12383837	ENSG00000048707	VPS13D	protein_coding	0	0	0	0	0	0	0	0	0	0
chr1	12460237	12476880	ENSG00000048707	VPS13D	protein_coding	0	2	0	0	0	0	2	0	0	0
chr10	11215175	11215303	ENSG00000048740	CELF2	protein_coding	0	0	0	0	0	0	0	0	0	0
chr10	11221700	11221817	ENSG00000048740	CELF2	protein_coding	0	0	0	0	0	0	0	0	0	0
chr10	11312628	11330515	ENSG00000048740	CELF2	protein_coding	0	2	2	0	0	0	4	3	0	0
chr10	11246361	11246476	ENSG00000048740	CELF2	protein_coding	0	0	0	0	2	0	0	0	0	0
chr10	11207629	11208249	ENSG00000048740	CELF2	protein_coding	0	0	0	0	0	0	2	0	0	0
chr10	11244377	11244512	ENSG00000048740	CELF2	protein_coding	0	0	0	4	0	0	0	0	0	0
chr10	11367798	11373785	ENSG00000048740	CELF2	protein_coding	0	0	2	0	0	0	0	0	0	0
chr10	11299700	11330515	ENSG00000048740	CELF2	protein_coding	0	0	0	0	0	0	0	2	0	0
chr10	11207448	11259470	ENSG00000048740	CELF2	protein_coding	0	0	0	0	0	0	9	6	0	0
chr10	11203971	11204132	ENSG00000048740	CELF2	protein_coding	0	0	0	0	0	0	0	3	0	0
chr10	11367798	11371060	ENSG00000048740	CELF2	protein_coding	0	2	0	0	0	2	0	0	0	0
chr10	11308560	11330515	ENSG00000048740	CELF2	protein_coding	0	0	0	0	0	0	0	2	0	0
chr10	11374114	11374246	ENSG00000048740	CELF2	protein_coding	0	0	0	0	0	0	0	0	0	0
chr10	11363169	11371060	ENSG00000048740	CELF2	protein_coding	0	2	0	3	0	0	0	0	0	0
chr10	11217329	11217465	ENSG00000048740	CELF2	protein_coding	0	2	0	6	0	0	0	0	0	0
chr10	11299700	11312787	ENSG00000048740	CELF2	protein_coding	0	0	0	0	0	0	2	0	0	0
chr9	96233544	96261168	ENSG00000048828	FAM120A	protein_coding	0	2	0	0	0	3	0	0	0	0
chr9	96233544	96261132	ENSG00000048828	FAM120A	protein_coding	0	0	0	0	0	0	0	0	0	0
chr9	96323390	96323532	ENSG00000048828	FAM120A	protein_coding	3	14	2	14	6	13	0	0	0	0
chr9	96238537	96261132	ENSG00000048828	FAM120A	protein_coding	0	3	0	0	0	2	0	0	0	0
chr9	96233422	96238620	ENSG00000048828	FAM120A	protein_coding	12	30	12	28	6	27	8	5	0	0
chr9	96238537	96259881	ENSG00000048828	FAM120A	protein_coding	0	2	0	0	0	0	0	0	0	0
chr9	96285561	96289524	ENSG00000048828	FAM120A	protein_coding	0	0	0	0	0	0	0	0	0	0
chr9	96233422	96259881	ENSG00000048828	FAM120A	protein_coding	0	3	0	4	0	2	0	0	0	0
chr9	96233422	96261168	ENSG00000048828	FAM120A	protein_coding	22	45	19	30	21	47	38	25	0	16
chr9	96238537	96261168	ENSG00000048828	FAM120A	protein_coding	4	4	0	3	0	4	0	0	0	0
chr9	96214003	96214602	ENSG00000048828	FAM120A	protein_coding	0	0	0	0	0	0	0	0	0	3
chr9	96259752	96261168	ENSG00000048828	FAM120A	protein_coding	0	2	0	3	0	0	0	0	0	0
chr2	136432901	136453476	ENSG00000048991	R3HDM1	protein_coding	0	0	0	0	0	0	3	0	0	0
chr2	136418839	136433056	ENSG00000048991	R3HDM1	protein_coding	0	0	0	0	0	0	0	0	0	0
chr2	136402948	136437894	ENSG00000048991	R3HDM1	protein_coding	0	0	0	0	0	4	0	0	0	0
chr2	136389287	136437894	ENSG00000048991	R3HDM1	protein_coding	0	0	0	0	0	3	0	0	0	0
chr2	136360069	136362586	ENSG00000048991	R3HDM1	protein_coding	0	8	0	0	0	0	0	4	0	0
chr2	136432901	136433056	ENSG00000048991	R3HDM1	protein_coding	0	2	3	0	0	0	0	0	0	0
chr2	136360069	136380302	ENSG00000048991	R3HDM1	protein_coding	0	0	0	0	0	0	2	0	0	0
chr2	136360069	136363729	ENSG00000048991	R3HDM1	protein_coding	0	0	0	0	0	0	2	0	0	0
chr2	136402948	136418963	ENSG00000048991	R3HDM1	protein_coding	2	0	0	0	0	0	0	0	0	0
chr2	136432901	136437894	ENSG00000048991	R3HDM1	protein_coding	39	90	16	139	48	121	66	109	2	18
chr2	136389287	136396692	ENSG00000048991	R3HDM1	protein_coding	7	12	0	23	5	12	0	0	0	0
chr2	136467002	136467801	ENSG00000048991	R3HDM1	protein_coding	6	11	3	9	0	0	13	10	0	0
chr2	136402948	136433056	ENSG00000048991	R3HDM1	protein_coding	0	2	0	0	0	0	0	0	0	0
chr2	136396308	136396692	ENSG00000048991	R3HDM1	protein_coding	0	0	0	0	0	0	4	5	0	0
chr2	136372227	136374327	ENSG00000048991	R3HDM1	protein_coding	0	0	3	2	0	8	0	0	0	0
chr2	136418839	136437894	ENSG00000048991	R3HDM1	protein_coding	2	2	0	5	0	6	0	0	0	0
chr2	136437742	136437894	ENSG00000048991	R3HDM1	protein_coding	0	0	0	0	3	0	0	0	0	0
chr12	88898935	88912644	ENSG00000049130	KITLG	protein_coding	0	0	0	0	0	0	0	3	0	0
chr12	88898935	88900914	ENSG00000049130	KITLG	protein_coding	0	0	0	0	0	0	0	4	0	0
chr12	88909310	88912644	ENSG00000049130	KITLG	protein_coding	0	0	0	0	0	0	0	3	0	0
chr12	88898935	88939642	ENSG00000049130	KITLG	protein_coding	0	0	0	0	0	0	12	36	0	0
chr12	88909310	88939642	ENSG00000049130	KITLG	protein_coding	0	0	0	0	0	0	0	10	0	0
chr12	88898935	88958121	ENSG00000049130	KITLG	protein_coding	0	0	0	0	0	0	0	2	0	0
chr12	88898935	88926280	ENSG00000049130	KITLG	protein_coding	0	0	0	0	0	0	0	9	0	0
chr5	60183266	60200700	ENSG00000049167	ERCC8	protein_coding	0	0	0	0	0	0	2	0	0	0
chr5	60194102	60224786	ENSG00000049167	ERCC8	protein_coding	0	0	0	0	0	0	2	2	0	0
chr5	64466443	64511314	ENSG00000049192	ADAMTS6	protein_coding	0	0	0	0	0	0	2	0	0	0
chr5	64747301	64756165	ENSG00000049192	ADAMTS6	protein_coding	0	0	0	0	0	0	5	0	0	0
chr5	64766604	64769779	ENSG00000049192	ADAMTS6	protein_coding	0	0	0	0	0	0	6	0	0	0
chr5	64747301	64769779	ENSG00000049192	ADAMTS6	protein_coding	0	6	0	0	4	2	33	19	0	0
chr5	64556426	64569274	ENSG00000049192	ADAMTS6	protein_coding	0	0	0	0	0	0	0	3	0	0
chr5	64747301	64748745	ENSG00000049192	ADAMTS6	protein_coding	0	0	0	0	0	0	4	0	0	0
chr5	64520146	64522046	ENSG00000049192	ADAMTS6	protein_coding	0	0	0	0	0	0	3	0	0	0
chr5	64747301	64766969	ENSG00000049192	ADAMTS6	protein_coding	0	0	0	0	0	0	2	0	0	0
chr5	64466443	64492978	ENSG00000049192	ADAMTS6	protein_coding	0	0	0	0	0	0	4	5	0	0
chr5	64537930	64545753	ENSG00000049192	ADAMTS6	protein_coding	0	0	0	0	0	0	2	0	0	0
chr1	7837219	7838229	ENSG00000049245	VAMP3	protein_coding	53	145	86	116	39	68	82	67	24	48
chr1	7895821	7897209	ENSG00000049246	PER3	protein_coding	0	0	0	0	0	4	0	0	0	0
chr2	33359859	33413918	ENSG00000049323	LTBP1	protein_coding	2	4	0	7	0	7	0	0	0	0
chr2	33534500	33540336	ENSG00000049323	LTBP1	protein_coding	0	0	0	2	0	2	0	0	0	0
chr2	33411922	33413918	ENSG00000049323	LTBP1	protein_coding	0	0	0	2	0	0	0	0	0	0
chr2	33525517	33572577	ENSG00000049323	LTBP1	protein_coding	0	0	2	0	0	0	0	0	0	0
chr2	33518226	33540336	ENSG00000049323	LTBP1	protein_coding	0	0	0	0	0	9	0	0	0	0
chr2	33525517	33540336	ENSG00000049323	LTBP1	protein_coding	0	0	0	2	0	0	0	0	0	0
chr2	33525517	33526711	ENSG00000049323	LTBP1	protein_coding	3	13	3	9	3	8	0	0	0	0
chr2	33442618	33447218	ENSG00000049323	LTBP1	protein_coding	21	61	14	69	13	28	0	0	0	0
chr2	33335648	33413918	ENSG00000049323	LTBP1	protein_coding	0	0	0	3	0	0	0	0	0	0
chr2	33525517	33525640	ENSG00000049323	LTBP1	protein_coding	0	0	0	0	0	2	0	0	11	0
chr2	33487788	33488459	ENSG00000049323	LTBP1	protein_coding	0	0	0	0	0	0	0	0	0	0
chr2	33482509	33488459	ENSG00000049323	LTBP1	protein_coding	2	6	0	0	0	2	0	0	0	0
chr2	33353498	33360027	ENSG00000049323	LTBP1	protein_coding	0	0	0	0	0	0	0	0	0	0
chr2	33540210	33540336	ENSG00000049323	LTBP1	protein_coding	0	0	0	0	0	0	0	0	3	0
chr2	33359859	33447218	ENSG00000049323	LTBP1	protein_coding	4	8	0	11	5	10	0	0	0	0
chr2	33482350	33488459	ENSG00000049323	LTBP1	protein_coding	0	3	0	2	0	0	0	0	0	0
chr2	33411922	33447218	ENSG00000049323	LTBP1	protein_coding	0	3	0	4	9	3	0	0	0	0
chr7	73649861	73661093	ENSG00000049541	RFC2	protein_coding	0	9	0	0	0	0	0	0	0	0
chr7	73657475	73661093	ENSG00000049541	RFC2	protein_coding	0	4	0	6	0	3	0	0	0	0
chr7	73654267	73661093	ENSG00000049541	RFC2	protein_coding	2	2	0	4	0	0	4	4	0	0
chr7	73646392	73649975	ENSG00000049541	RFC2	protein_coding	0	0	0	0	0	0	0	2	0	0
chr6	157357968	157406039	ENSG00000049618	ARID1B	protein_coding	0	2	0	3	0	0	0	0	0	0
chr6	157262756	157276838	ENSG00000049618	ARID1B	protein_coding	0	0	0	2	4	0	0	0	0	0
chr6	157222509	157256710	ENSG00000049618	ARID1B	protein_coding	0	6	2	0	0	2	0	0	0	0
chr6	157431605	157454341	ENSG00000049618	ARID1B	protein_coding	0	0	0	0	0	0	6	16	0	0
chr6	157150360	157150555	ENSG00000049618	ARID1B	protein_coding	0	0	0	0	0	0	0	0	0	0
chr6	157431605	157435966	ENSG00000049618	ARID1B	protein_coding	0	0	0	0	2	0	0	0	0	0
chr6	157357968	157431695	ENSG00000049618	ARID1B	protein_coding	0	0	0	0	0	2	0	0	0	0
chr6	157485772	157488319	ENSG00000049618	ARID1B	protein_coding	0	0	0	0	0	3	0	0	0	0
chr6	157405795	157431695	ENSG00000049618	ARID1B	protein_coding	0	0	0	0	0	5	0	2	0	0
chr6	157256599	157256710	ENSG00000049618	ARID1B	protein_coding	0	5	0	2	0	0	0	0	0	0
chr18	56008269	56024484	ENSG00000049759	NEDD4L	protein_coding	0	2	0	0	0	0	0	0	0	0
chr18	56016768	56018277	ENSG00000049759	NEDD4L	protein_coding	0	2	0	0	0	0	0	0	0	0
chr18	55912658	55919286	ENSG00000049759	NEDD4L	protein_coding	5	5	0	5	2	0	13	8	0	0
chr18	55895061	55919286	ENSG00000049759	NEDD4L	protein_coding	0	0	0	2	0	0	0	0	0	0
chr18	55833019	55919286	ENSG00000049759	NEDD4L	protein_coding	28	66	26	59	18	109	47	40	0	0
chr18	56008269	56010335	ENSG00000049759	NEDD4L	protein_coding	0	0	0	3	0	0	0	0	0	0
chr18	55767164	55833093	ENSG00000049759	NEDD4L	protein_coding	0	0	0	0	0	0	0	0	0	0
chr18	56016768	56024484	ENSG00000049759	NEDD4L	protein_coding	2	2	0	0	0	0	0	0	0	0
chrX	49137668	49137924	ENSG00000049769	PPP1R3F	protein_coding	0	3	0	0	3	3	0	0	0	0
chr5	74011334	74012498	ENSG00000049860	HEXB	protein_coding	5	9	0	31	19	29	0	0	0	0
chr5	71627084	71631712	ENSG00000049883	PTCD2	protein_coding	0	2	0	0	0	0	0	0	0	0
chrX	73959203	73965532	ENSG00000050030	KIAA2022	protein_coding	0	0	0	0	0	0	3	4	0	0
chr14	59954391	59956593	ENSG00000050130	JKAMP	protein_coding	0	0	0	0	2	0	0	0	0	0
chr14	59954391	59965626	ENSG00000050130	JKAMP	protein_coding	0	3	0	0	0	0	0	0	0	0
chr14	59954391	59954546	ENSG00000050130	JKAMP	protein_coding	2	0	0	0	0	0	0	0	0	0
chr14	59954391	59961942	ENSG00000050130	JKAMP	protein_coding	0	0	0	2	0	0	0	0	0	0
chr14	59954391	59967985	ENSG00000050130	JKAMP	protein_coding	0	0	0	0	0	0	0	0	0	0
chr11	12020242	12023984	ENSG00000050165	DKK3	protein_coding	0	0	0	0	0	0	2	0	0	0
chr6	13799064	13801621	ENSG00000050393	MCUR1	protein_coding	0	0	0	0	0	0	0	0	0	0
chr6	13800572	13802578	ENSG00000050393	MCUR1	protein_coding	0	0	0	3	0	0	0	0	0	0
chr12	51442816	51450285	ENSG00000050426	LETMD1	protein_coding	2	6	0	0	2	0	0	0	0	0
chr12	51442816	51451911	ENSG00000050426	LETMD1	protein_coding	2	0	0	0	0	0	0	0	0	0
chr12	51449617	51450285	ENSG00000050426	LETMD1	protein_coding	0	9	0	8	2	2	0	0	0	0
chr12	51450132	51450285	ENSG00000050426	LETMD1	protein_coding	0	3	0	0	0	0	0	0	0	0
chr1	71439979	71478167	ENSG00000050628	PTGER3	protein_coding	0	2	0	0	0	0	0	0	0	0
chr5	179688683	179707608	ENSG00000050748	MAPK9	protein_coding	0	5	3	4	0	6	74	37	0	15
chr5	179665331	179696409	ENSG00000050748	MAPK9	protein_coding	0	0	0	0	0	0	0	0	0	0
chr5	179713974	179714393	ENSG00000050748	MAPK9	protein_coding	0	0	0	4	0	0	0	0	0	0
chr5	179691780	179696409	ENSG00000050748	MAPK9	protein_coding	0	5	0	3	0	0	0	0	0	0
chr5	179665331	179668155	ENSG00000050748	MAPK9	protein_coding	17	68	19	74	38	72	21	0	0	0
chr5	179675972	179707608	ENSG00000050748	MAPK9	protein_coding	0	0	0	0	0	0	0	2	0	0
chr5	179688683	179714067	ENSG00000050748	MAPK9	protein_coding	0	0	3	0	0	0	0	0	0	0
chr11	6243671	6245937	ENSG00000051009	FAM160A2	protein_coding	0	0	0	0	0	0	0	0	2	0
chr16	56966170	56966287	ENSG00000051108	HERPUD1	protein_coding	0	0	0	0	0	0	0	0	2	0
chr15	40998374	40998492	ENSG00000051180	RAD51	protein_coding	0	0	0	0	0	0	0	0	0	0
chr3	121187151	121195580	ENSG00000051341	POLQ	protein_coding	0	0	0	0	0	0	0	0	0	0
chr3	121248491	121252056	ENSG00000051341	POLQ	protein_coding	0	0	0	0	0	0	0	0	0	0
chr3	121186365	121187278	ENSG00000051341	POLQ	protein_coding	0	0	0	3	0	0	0	0	0	0
chr3	121217323	121217517	ENSG00000051341	POLQ	protein_coding	4	12	0	9	7	7	0	0	0	0
chr3	121195386	121206356	ENSG00000051341	POLQ	protein_coding	0	2	0	0	0	0	0	0	0	0
chr3	121190836	121192334	ENSG00000051341	POLQ	protein_coding	0	0	0	2	0	0	0	0	0	0
chr3	121168161	121206356	ENSG00000051341	POLQ	protein_coding	0	4	0	3	0	5	0	0	0	0
chr3	121212324	121217517	ENSG00000051341	POLQ	protein_coding	0	0	0	4	0	0	0	0	0	0
chr3	121215654	121217517	ENSG00000051341	POLQ	protein_coding	7	18	8	24	9	28	0	0	0	0
chr3	121187151	121192334	ENSG00000051341	POLQ	protein_coding	0	0	0	3	0	0	0	0	0	0
chr3	138407716	138431146	ENSG00000051382	PIK3CB	protein_coding	0	0	0	0	2	0	0	0	0	0
chr3	138514770	138515409	ENSG00000051382	PIK3CB	protein_coding	0	0	0	2	0	0	0	0	0	0
chr3	138453475	138453646	ENSG00000051382	PIK3CB	protein_coding	0	0	0	4	0	0	0	2	0	0
chr3	138400808	138403645	ENSG00000051382	PIK3CB	protein_coding	2	5	2	0	0	4	0	0	0	0
chr3	138400808	138413749	ENSG00000051382	PIK3CB	protein_coding	0	0	0	3	0	0	0	0	0	0
chr3	138413627	138417937	ENSG00000051382	PIK3CB	protein_coding	3	10	0	0	0	6	0	0	0	0
chr3	138417748	138417937	ENSG00000051382	PIK3CB	protein_coding	0	0	2	2	0	0	0	0	0	0
chr3	138407716	138417937	ENSG00000051382	PIK3CB	protein_coding	0	3	0	0	0	0	2	0	0	0
chr3	138407716	138413749	ENSG00000051382	PIK3CB	protein_coding	0	5	0	0	0	0	0	0	0	0
chr3	138400808	138417937	ENSG00000051382	PIK3CB	protein_coding	0	0	0	0	0	0	0	0	0	0
chr3	138452202	138453646	ENSG00000051382	PIK3CB	protein_coding	0	0	0	0	0	0	0	0	0	0
chr12	123710834	123712163	ENSG00000051825	MPHOSPH9	protein_coding	0	0	0	0	0	0	0	0	0	0
chr12	123694602	123712163	ENSG00000051825	MPHOSPH9	protein_coding	0	0	0	0	0	0	0	0	0	0
chr12	123702922	123707674	ENSG00000051825	MPHOSPH9	protein_coding	0	0	0	0	0	0	0	0	0	0
chr12	123702922	123712163	ENSG00000051825	MPHOSPH9	protein_coding	0	0	0	5	0	0	0	0	0	0
chr12	123661234	123682881	ENSG00000051825	MPHOSPH9	protein_coding	3	6	0	6	9	5	0	0	0	0
chr12	123678932	123707674	ENSG00000051825	MPHOSPH9	protein_coding	0	0	0	0	0	0	0	0	0	0
chr12	123694602	123699381	ENSG00000051825	MPHOSPH9	protein_coding	0	6	0	6	0	7	0	0	0	0
chr12	123678932	123712163	ENSG00000051825	MPHOSPH9	protein_coding	0	0	0	2	0	0	0	0	0	0
chr12	123694602	123712119	ENSG00000051825	MPHOSPH9	protein_coding	0	0	0	2	0	0	0	0	0	0
chr12	123651201	123661336	ENSG00000051825	MPHOSPH9	protein_coding	0	2	0	0	0	0	0	0	0	0
chr12	123678932	123679148	ENSG00000051825	MPHOSPH9	protein_coding	2	5	0	14	0	3	3	0	0	0
chr12	123664472	123682881	ENSG00000051825	MPHOSPH9	protein_coding	0	0	0	2	0	0	0	0	0	0
chr12	123702922	123703046	ENSG00000051825	MPHOSPH9	protein_coding	0	0	3	0	3	0	0	0	0	0
chr12	123702945	123706007	ENSG00000051825	MPHOSPH9	protein_coding	0	0	0	3	2	0	0	0	0	0
chr12	123707584	123712163	ENSG00000051825	MPHOSPH9	protein_coding	0	2	0	2	0	0	0	0	0	0
chr12	123645327	123687922	ENSG00000051825	MPHOSPH9	protein_coding	0	0	0	0	0	0	4	0	0	0
chr12	123714807	123715069	ENSG00000051825	MPHOSPH9	protein_coding	0	0	0	2	0	0	0	0	0	0
chr12	123661234	123665757	ENSG00000051825	MPHOSPH9	protein_coding	0	0	0	9	5	4	0	0	0	0
chr12	123694602	123707674	ENSG00000051825	MPHOSPH9	protein_coding	3	4	0	3	0	3	9	0	2	0
chr12	123651201	123665757	ENSG00000051825	MPHOSPH9	protein_coding	0	9	0	5	0	3	0	0	0	0
chr12	123664472	123665757	ENSG00000051825	MPHOSPH9	protein_coding	2	3	0	7	3	0	0	0	0	0
chr12	123678932	123687631	ENSG00000051825	MPHOSPH9	protein_coding	0	2	0	0	0	0	0	0	0	0
chr12	123694602	123703046	ENSG00000051825	MPHOSPH9	protein_coding	5	3	0	14	5	15	3	0	0	0
chr12	123699290	123703046	ENSG00000051825	MPHOSPH9	protein_coding	0	7	0	17	3	11	0	0	0	0
chr12	123678932	123682881	ENSG00000051825	MPHOSPH9	protein_coding	10	0	12	45	16	41	0	0	0	0
chr12	123705918	123707674	ENSG00000051825	MPHOSPH9	protein_coding	0	0	0	0	0	0	0	0	0	0
chr12	123645327	123648637	ENSG00000051825	MPHOSPH9	protein_coding	5	8	0	6	0	7	0	0	0	0
chr12	123682793	123686866	ENSG00000051825	MPHOSPH9	protein_coding	0	0	0	0	0	0	0	0	0	0
chr12	123661234	123679148	ENSG00000051825	MPHOSPH9	protein_coding	0	0	0	0	0	2	0	0	0	0
chr12	19511161	19519043	ENSG00000052126	PLEKHA5	protein_coding	0	0	0	0	0	0	5	0	0	0
chr12	19406873	19413955	ENSG00000052126	PLEKHA5	protein_coding	0	0	0	2	0	0	0	4	0	0
chr12	19422703	19475601	ENSG00000052126	PLEKHA5	protein_coding	0	0	0	0	0	0	3	0	0	0
chr12	19436213	19436679	ENSG00000052126	PLEKHA5	protein_coding	0	0	0	0	0	2	0	0	0	0
chr12	19406873	19410471	ENSG00000052126	PLEKHA5	protein_coding	0	0	0	0	0	0	5	3	0	0
chr12	19407978	19410471	ENSG00000052126	PLEKHA5	protein_coding	0	0	0	0	0	0	5	0	0	0
chr12	19427449	19427917	ENSG00000052126	PLEKHA5	protein_coding	0	0	0	0	0	0	2	0	0	0
chr4	159747067	159756628	ENSG00000052795	FNIP2	protein_coding	0	4	2	6	2	10	0	0	0	0
chr11	43467480	43468360	ENSG00000052841	TTC17	protein_coding	0	0	0	0	0	2	0	0	0	0
chr11	43467480	43469469	ENSG00000052841	TTC17	protein_coding	0	0	0	0	0	2	0	0	0	0
chr11	43400782	43411371	ENSG00000052841	TTC17	protein_coding	7	17	6	19	6	19	0	0	0	0
chr11	43427335	43427501	ENSG00000052841	TTC17	protein_coding	0	0	0	2	0	0	0	0	0	0
chr11	43425547	43429127	ENSG00000052841	TTC17	protein_coding	0	3	0	3	2	2	3	0	0	0
chr11	43400782	43419041	ENSG00000052841	TTC17	protein_coding	0	0	0	0	0	0	0	0	0	8
chr11	43400782	43436326	ENSG00000052841	TTC17	protein_coding	0	0	0	0	0	0	0	2	0	0
chr11	43421437	43429127	ENSG00000052841	TTC17	protein_coding	0	4	0	0	2	0	0	0	0	0
chr11	43411201	43411371	ENSG00000052841	TTC17	protein_coding	0	2	0	0	0	0	0	0	0	0
chr11	43469551	43472815	ENSG00000052841	TTC17	protein_coding	0	0	0	2	0	0	0	0	0	0
chr14	89947700	89953015	ENSG00000053254	FOXN3	protein_coding	0	0	0	2	0	0	0	0	0	0
chr14	89655945	89656793	ENSG00000053254	FOXN3	protein_coding	0	0	3	2	0	0	0	0	0	0
chr14	89878277	89878834	ENSG00000053254	FOXN3	protein_coding	0	6	0	0	0	0	0	0	0	0
chr14	89628044	89647150	ENSG00000053254	FOXN3	protein_coding	0	3	0	2	0	0	3	2	0	0
chr14	89628044	89656793	ENSG00000053254	FOXN3	protein_coding	0	2	0	0	0	0	0	0	0	0
chr14	89628044	89629313	ENSG00000053254	FOXN3	protein_coding	0	6	0	3	4	3	3	2	0	0
chr14	89947700	89953012	ENSG00000053254	FOXN3	protein_coding	0	3	0	0	0	0	0	0	0	0
chr6	110636544	110653768	ENSG00000053328	METTL24	protein_coding	0	0	0	0	0	0	0	0	0	4
chr3	182923663	182925611	ENSG00000053524	MCF2L2	protein_coding	0	0	0	0	0	0	6	16	0	0
chr3	183097084	183107567	ENSG00000053524	MCF2L2	protein_coding	0	0	3	2	2	3	5	13	0	0
chr3	183056587	183107567	ENSG00000053524	MCF2L2	protein_coding	0	0	0	0	0	0	0	3	0	0
chr14	57740961	57749948	ENSG00000053770	AP5M1	protein_coding	0	2	0	0	0	0	0	0	0	0
chr14	57740961	57747140	ENSG00000053770	AP5M1	protein_coding	0	0	0	0	0	2	4	0	0	0
chr14	57740961	57741607	ENSG00000053770	AP5M1	protein_coding	0	3	0	3	0	0	2	3	0	0
chr4	25390121	25390504	ENSG00000053900	ANAPC4	protein_coding	0	0	0	6	0	2	0	0	0	0
chr11	2578123	2578793	ENSG00000053918	KCNQ1	protein_coding	0	0	0	2	0	0	0	0	0	0
chr11	2790073	2799267	ENSG00000053918	KCNQ1	protein_coding	0	0	0	3	0	0	0	0	0	0
chr1	36724982	36725085	ENSG00000054118	THRAP3	protein_coding	0	0	0	0	3	0	0	0	0	0
chr1	36724982	36738495	ENSG00000054118	THRAP3	protein_coding	0	0	0	2	0	0	0	0	0	0
chr1	36719865	36725085	ENSG00000054118	THRAP3	protein_coding	0	0	0	0	0	0	0	0	0	0
chr1	235335932	235341228	ENSG00000054267	ARID4B	protein_coding	0	0	0	3	0	0	0	0	0	0
chr1	235377083	235397807	ENSG00000054267	ARID4B	protein_coding	0	0	0	3	0	0	0	0	0	0
chr1	235386480	235394504	ENSG00000054267	ARID4B	protein_coding	0	0	0	3	0	0	3	0	0	0
chr1	235357327	235377341	ENSG00000054267	ARID4B	protein_coding	0	4	0	0	0	0	0	0	0	0
chr1	235316020	235318427	ENSG00000054267	ARID4B	protein_coding	0	0	0	2	0	0	0	0	0	0
chr1	235338498	235338714	ENSG00000054267	ARID4B	protein_coding	0	0	0	2	0	0	0	0	0	0
chr1	235357327	235359430	ENSG00000054267	ARID4B	protein_coding	0	0	0	2	0	2	0	0	0	0
chr1	235377083	235403766	ENSG00000054267	ARID4B	protein_coding	0	0	0	0	0	0	2	0	0	0
chr1	235403627	235409826	ENSG00000054267	ARID4B	protein_coding	0	0	0	0	0	0	0	0	0	0
chr1	235323825	235323962	ENSG00000054267	ARID4B	protein_coding	0	3	0	4	0	0	0	0	0	0
chr1	235335932	235336079	ENSG00000054267	ARID4B	protein_coding	0	2	0	0	0	0	0	0	0	0
chr1	235409734	235424067	ENSG00000054267	ARID4B	protein_coding	0	0	0	0	0	2	0	0	0	0
chr1	235392545	235394504	ENSG00000054267	ARID4B	protein_coding	0	0	0	0	0	0	0	0	0	0
chr1	235377083	235377341	ENSG00000054267	ARID4B	protein_coding	0	0	0	0	0	0	0	0	0	0
chr1	243468014	243542165	ENSG00000054282	SDCCAG8	protein_coding	0	0	0	2	0	0	0	0	0	0
chr1	243456392	243471479	ENSG00000054282	SDCCAG8	protein_coding	4	12	4	9	0	12	5	0	0	0
chr1	243468014	243507633	ENSG00000054282	SDCCAG8	protein_coding	0	0	0	0	3	0	0	0	0	0
chr1	243468014	243493994	ENSG00000054282	SDCCAG8	protein_coding	0	0	0	0	3	6	0	0	0	0
chr1	243456392	243507633	ENSG00000054282	SDCCAG8	protein_coding	0	0	0	2	0	0	0	0	0	0
chr1	243480056	243493994	ENSG00000054282	SDCCAG8	protein_coding	0	0	0	0	0	2	0	0	0	0
chr1	243579003	243589860	ENSG00000054282	SDCCAG8	protein_coding	6	12	4	26	13	13	19	7	8	0
chr1	243433393	243449699	ENSG00000054282	SDCCAG8	protein_coding	0	0	2	0	0	0	0	0	0	0
chr1	243480056	243542165	ENSG00000054282	SDCCAG8	protein_coding	0	0	0	0	0	0	0	0	0	0
chr1	243433393	243471479	ENSG00000054282	SDCCAG8	protein_coding	0	2	0	2	0	0	0	0	0	0
chr1	243456392	243542165	ENSG00000054282	SDCCAG8	protein_coding	0	0	0	0	0	2	0	0	0	0
chr1	243456392	243493994	ENSG00000054282	SDCCAG8	protein_coding	0	0	0	3	0	0	0	0	0	0
chr1	243433406	243456796	ENSG00000054282	SDCCAG8	protein_coding	0	0	0	0	0	3	0	0	0	0
chr1	210522276	210591669	ENSG00000054392	HHAT	protein_coding	0	0	0	0	0	0	4	0	0	0
chr1	10402107	10406011	ENSG00000054523	KIF1B	protein_coding	0	0	0	0	0	0	3	0	0	0
chr1	10420986	10425706	ENSG00000054523	KIF1B	protein_coding	0	0	0	0	0	0	2	2	0	0
chr1	10321962	10328321	ENSG00000054523	KIF1B	protein_coding	0	0	0	0	0	0	3	0	0	0
chr1	10405902	10408791	ENSG00000054523	KIF1B	protein_coding	0	0	0	0	0	0	9	5	0	0
chr1	10318550	10328321	ENSG00000054523	KIF1B	protein_coding	0	0	0	0	0	0	3	0	0	0
chr1	10423340	10425706	ENSG00000054523	KIF1B	protein_coding	0	0	0	0	0	0	7	3	0	0
chr1	10318550	10320288	ENSG00000054523	KIF1B	protein_coding	0	0	0	0	0	0	2	0	0	0
chr1	10327437	10328321	ENSG00000054523	KIF1B	protein_coding	0	0	0	0	0	0	10	2	0	0
chr1	10331559	10335561	ENSG00000054523	KIF1B	protein_coding	0	0	0	0	0	0	2	0	0	0
chr1	10292307	10338186	ENSG00000054523	KIF1B	protein_coding	0	0	0	0	0	0	5	0	0	0
chr1	10420986	10431320	ENSG00000054523	KIF1B	protein_coding	0	0	0	0	0	0	0	4	0	0
chr1	10420986	10423402	ENSG00000054523	KIF1B	protein_coding	0	0	0	0	0	0	2	0	0	0
chr1	10331559	10336457	ENSG00000054523	KIF1B	protein_coding	0	0	0	0	0	0	2	0	0	0
chr1	10327437	10332364	ENSG00000054523	KIF1B	protein_coding	0	0	0	0	0	0	3	0	0	0
chr1	10342379	10351219	ENSG00000054523	KIF1B	protein_coding	0	0	0	0	0	0	3	0	0	0
chr1	10331559	10338186	ENSG00000054523	KIF1B	protein_coding	0	0	0	0	0	0	6	0	0	0
chr1	10407818	10408791	ENSG00000054523	KIF1B	protein_coding	0	0	0	2	0	0	8	0	0	0
chr1	10431198	10435431	ENSG00000054523	KIF1B	protein_coding	0	0	0	0	0	0	3	0	0	0
chr1	10351139	10357304	ENSG00000054523	KIF1B	protein_coding	0	0	0	0	0	0	2	4	0	0
chr1	10321962	10332364	ENSG00000054523	KIF1B	protein_coding	0	0	0	0	0	0	0	3	0	0
chr1	10335485	10342591	ENSG00000054523	KIF1B	protein_coding	0	0	0	0	0	0	2	3	0	0
chr22	47393529	47433094	ENSG00000054611	TBC1D22A	protein_coding	0	0	0	0	0	3	0	0	0	0
chr22	47274548	47290742	ENSG00000054611	TBC1D22A	protein_coding	0	3	0	2	0	0	0	0	0	0
chr22	47274548	47308084	ENSG00000054611	TBC1D22A	protein_coding	0	0	0	0	0	0	3	0	0	0
chr22	47370185	47433094	ENSG00000054611	TBC1D22A	protein_coding	2	6	0	0	0	2	0	2	0	0
chr22	47370185	47393605	ENSG00000054611	TBC1D22A	protein_coding	5	13	4	9	7	6	0	2	0	0
chr22	47325395	47393605	ENSG00000054611	TBC1D22A	protein_coding	0	0	0	0	0	0	2	2	0	0
chr14	64465631	64483349	ENSG00000054654	SYNE2	protein_coding	0	0	0	0	0	0	5	0	0	0
chr14	64653141	64655426	ENSG00000054654	SYNE2	protein_coding	0	0	0	0	2	0	0	0	0	0
chr14	64675475	64676842	ENSG00000054654	SYNE2	protein_coding	0	0	0	0	0	0	2	2	0	0
chr14	64516328	64520375	ENSG00000054654	SYNE2	protein_coding	0	0	0	0	0	0	2	0	0	0
chr14	64516328	64529613	ENSG00000054654	SYNE2	protein_coding	0	0	0	0	0	0	0	0	0	0
chr14	64465631	64467437	ENSG00000054654	SYNE2	protein_coding	0	0	0	0	0	2	7	0	0	0
chr14	64375815	64408861	ENSG00000054654	SYNE2	protein_coding	0	3	0	0	0	0	0	0	0	0
chr14	64465631	64489581	ENSG00000054654	SYNE2	protein_coding	0	0	0	0	3	0	19	6	0	0
chr20	50286535	50307358	ENSG00000054793	ATP9A	protein_coding	0	0	0	0	0	0	0	3	0	0
chr20	50234028	50235582	ENSG00000054793	ATP9A	protein_coding	0	0	0	0	0	0	0	2	0	0
chr20	50290691	50292747	ENSG00000054793	ATP9A	protein_coding	0	0	0	0	0	0	10	11	0	0
chr20	50255881	50307358	ENSG00000054793	ATP9A	protein_coding	0	0	0	0	0	0	0	11	0	0
chr20	50273476	50287796	ENSG00000054793	ATP9A	protein_coding	0	0	0	0	0	0	3	0	0	0
chr20	50286535	50287796	ENSG00000054793	ATP9A	protein_coding	0	0	0	0	0	0	4	5	0	0
chr20	50292670	50307358	ENSG00000054793	ATP9A	protein_coding	0	0	0	0	0	0	0	6	0	0
chr20	50273476	50305643	ENSG00000054793	ATP9A	protein_coding	0	0	0	0	0	0	0	2	0	0
chr20	50329504	50346517	ENSG00000054793	ATP9A	protein_coding	0	0	0	0	0	0	0	6	0	0
chr20	50342357	50346517	ENSG00000054793	ATP9A	protein_coding	0	0	0	0	0	0	10	14	0	0
chr20	50273476	50307358	ENSG00000054793	ATP9A	protein_coding	0	0	0	0	0	0	10	11	0	0
chr20	50225056	50230371	ENSG00000054793	ATP9A	protein_coding	0	0	0	0	0	0	0	4	0	0
chr20	50305602	50314021	ENSG00000054793	ATP9A	protein_coding	0	0	0	0	0	0	2	0	0	0
chr20	50290691	50307358	ENSG00000054793	ATP9A	protein_coding	0	0	0	2	0	0	21	15	0	8
chr20	50273476	50292747	ENSG00000054793	ATP9A	protein_coding	0	0	0	0	0	0	2	2	0	0
chr11	73286119	73286290	ENSG00000054965	FAM168A	protein_coding	0	0	0	0	0	0	0	0	0	0
chr14	88442701	88454867	ENSG00000054983	GALC	protein_coding	0	0	0	0	0	2	0	0	0	0
chr2	203162101	203162629	ENSG00000055044	NOP58	protein_coding	0	0	0	70	0	0	0	0	0	0
chr2	203147073	203152447	ENSG00000055044	NOP58	protein_coding	0	2	0	3	0	0	0	0	0	0
chr1	16713549	16717919	ENSG00000055070	SZRD1	protein_coding	0	0	0	0	0	2	0	0	0	0
chr7	150645531	150646137	ENSG00000055118	KCNH2	protein_coding	0	0	2	0	0	0	0	0	0	0
chr7	150654550	150654741	ENSG00000055118	KCNH2	protein_coding	0	0	0	0	0	0	0	2	0	0
chr7	150643964	150644142	ENSG00000055118	KCNH2	protein_coding	0	5	0	0	0	0	0	0	0	0
chr7	150645531	150645631	ENSG00000055118	KCNH2	protein_coding	0	0	0	0	0	0	0	0	0	0
chr7	148463652	148464841	ENSG00000055130	CUL1	protein_coding	5	0	0	16	0	21	0	0	0	0
chr7	148456395	148464841	ENSG00000055130	CUL1	protein_coding	0	0	0	0	0	0	0	0	0	0
chr5	153413350	153414527	ENSG00000055147	FAM114A2	protein_coding	18	44	14	104	15	37	30	12	3	0
chr5	153409048	153414527	ENSG00000055147	FAM114A2	protein_coding	2	0	0	2	0	0	14	8	0	0
chr5	153413350	153414506	ENSG00000055147	FAM114A2	protein_coding	0	0	0	5	0	0	0	0	0	0
chr5	156721791	156723782	ENSG00000055163	CYFIP2	protein_coding	2	5	0	4	0	4	3	8	0	0
chr5	156766064	156768165	ENSG00000055163	CYFIP2	protein_coding	0	0	0	0	0	0	5	0	0	0
chr5	156786012	156788606	ENSG00000055163	CYFIP2	protein_coding	0	0	0	0	0	0	4	3	0	0
chr5	156721791	156731374	ENSG00000055163	CYFIP2	protein_coding	0	0	0	0	0	0	3	7	0	0
chr5	156721791	156727904	ENSG00000055163	CYFIP2	protein_coding	0	0	0	0	0	0	3	2	0	0
chr5	156741351	156742102	ENSG00000055163	CYFIP2	protein_coding	0	0	0	0	0	0	2	0	0	0
chr6	149668306	149691235	ENSG00000055208	TAB2	protein_coding	0	0	0	0	0	2	0	0	0	0
chr6	149663820	149668393	ENSG00000055208	TAB2	protein_coding	0	15	3	16	2	8	0	0	0	0
chr6	149691044	149700654	ENSG00000055208	TAB2	protein_coding	2	6	2	7	0	5	2	0	0	0
chr6	149663820	149691235	ENSG00000055208	TAB2	protein_coding	0	6	0	0	0	0	0	0	0	0
chr6	149700546	149730960	ENSG00000055208	TAB2	protein_coding	0	5	0	2	0	3	0	0	0	0
chr6	149699153	149700654	ENSG00000055208	TAB2	protein_coding	2	14	0	0	7	4	0	0	0	0
chr6	149893420	149901859	ENSG00000055211	GINM1	protein_coding	0	3	0	3	0	3	0	0	0	0
chr6	149899957	149903739	ENSG00000055211	GINM1	protein_coding	0	0	0	0	0	0	0	0	0	0
chr6	149893420	149893739	ENSG00000055211	GINM1	protein_coding	0	4	0	0	3	4	0	0	0	0
chr6	149893642	149900109	ENSG00000055211	GINM1	protein_coding	0	0	0	0	0	5	0	0	0	0
chr6	149899957	149901859	ENSG00000055211	GINM1	protein_coding	0	10	0	16	8	17	0	0	0	0
chr6	149900969	149901859	ENSG00000055211	GINM1	protein_coding	0	0	0	3	0	2	0	0	0	0
chr6	149893420	149903739	ENSG00000055211	GINM1	protein_coding	0	5	4	0	2	0	4	2	0	4
chr2	37336336	37342002	ENSG00000055332	EIF2AK2	protein_coding	0	0	0	0	0	0	0	0	0	0
chr2	37366773	37368844	ENSG00000055332	EIF2AK2	protein_coding	0	3	0	0	0	0	0	0	0	0
chr2	37365412	37365728	ENSG00000055332	EIF2AK2	protein_coding	0	0	0	0	0	0	0	0	0	0
chr2	37366773	37374965	ENSG00000055332	EIF2AK2	protein_coding	0	0	0	0	0	0	0	0	0	0
chr17	76814748	76817143	ENSG00000055483	USP36	protein_coding	0	0	0	0	0	0	2	3	0	0
[truncated: 26,166 more rows]

## Sheet: circRNA+linear_RNA_expression
chr	start	stop	ENSEMBL_gene_ID	gene_symbol	head-to-tail_read_counts	median_linear_spliced_read_counts	sample	tissue
chr1	169767997	169770112	ENSG00000000460	C1orf112	20	4	H_1	blood
chr6	53365044	53365148	ENSG00000001084	GCLC	9	10	H_1	blood
chr7	91924202	91957214	ENSG00000001629	ANKIB1	6	6	H_1	blood
chr7	91924202	91936970	ENSG00000001629	ANKIB1	13	6	H_1	blood
chr7	91842508	91855996	ENSG00000001631	KRIT1	8	9	H_1	blood
chr7	2269618	2270362	ENSG00000002822	MAD1L1	5	4	H_1	blood
chr7	2269618	2270359	ENSG00000002822	MAD1L1	2	4	H_1	blood
chr17	46189392	46190763	ENSG00000002919	SNX11	5	16	H_1	blood
chr2	202010100	202014558	ENSG00000003402	CFLAR	92	60	H_1	blood
chr3	50145502	50145737	ENSG00000003756	RBM5	100	27.5	H_1	blood
chr1	23356961	23366927	ENSG00000004487	KDM1A	2	5.5	H_1	blood
chr1	23397717	23398690	ENSG00000004487	KDM1A	32	5.5	H_1	blood
chr1	23356961	23377013	ENSG00000004487	KDM1A	17	5.5	H_1	blood
chr1	23356961	23370979	ENSG00000004487	KDM1A	2	5.5	H_1	blood
chr3	50106122	50107985	ENSG00000004534	RBM6	4	17.5	H_1	blood
chr3	50102463	50103935	ENSG00000004534	RBM6	10	17.5	H_1	blood
chr7	92921014	92926555	ENSG00000004766	CCDC132	6	8	H_1	blood
chr17	45206758	45221348	ENSG00000004897	CDC27	4	10	H_1	blood
chr17	45247282	45249430	ENSG00000004897	CDC27	21	10	H_1	blood
chr7	26724354	26729981	ENSG00000005020	SKAP2	10	58	H_1	blood
chr7	26765046	26779583	ENSG00000005020	SKAP2	2	58	H_1	blood
chr17	5364258	5365866	ENSG00000005100	DHX33	2	3.5	H_1	blood
chr7	106768656	106781398	ENSG00000005249	PRKAR2B	3	20	H_1	blood
chr16	3900297	3901010	ENSG00000005339	CREBBP	15	22.5	H_1	blood
chr7	104678572	104681470	ENSG00000005483	KMT2E	5	14	H_1	blood
chr7	104702610	104707254	ENSG00000005483	KMT2E	7	14	H_1	blood
chr7	104741871	104742641	ENSG00000005483	KMT2E	6	14	H_1	blood
chr7	104714065	104719410	ENSG00000005483	KMT2E	5	14	H_1	blood
chr7	104730455	104731761	ENSG00000005483	KMT2E	9	14	H_1	blood
chr6	82923943	82924546	ENSG00000005700	IBTK	2	5.5	H_1	blood
chr13	77700452	77703365	ENSG00000005810	MYCBP2	5	15	H_1	blood
chr13	77589543	77595996	ENSG00000005812	FBXL3	5	17	H_1	blood
chr16	30507417	30507887	ENSG00000005844	ITGAL	3	35	H_1	blood
chr16	30510394	30510810	ENSG00000005844	ITGAL	2	35	H_1	blood
chr17	34937773	34937968	ENSG00000005955	GGNBP2	8	20	H_1	blood
chr17	35944755	35945538	ENSG00000006114	SYNRG	5	12	H_1	blood
chr7	77580933	77583211	ENSG00000006576	PHTF2	3	6	H_1	blood
chr2	242374376	242375953	ENSG00000006607	FARP2	3	7	H_1	blood
chr2	242373572	242374445	ENSG00000006607	FARP2	2	7	H_1	blood
chr2	242346951	242352836	ENSG00000006607	FARP2	2	7	H_1	blood
chr12	1863423	1863680	ENSG00000006831	ADIPOR2	27	5.5	H_1	blood
chr12	1839138	1863680	ENSG00000006831	ADIPOR2	9	5.5	H_1	blood
chr12	1812051	1863680	ENSG00000006831	ADIPOR2	21	5.5	H_1	blood
chr12	1863423	1882127	ENSG00000006831	ADIPOR2	5	5.5	H_1	blood
chr19	45781180	45781873	ENSG00000007047	MARK4	3	6	H_1	blood
chr1	113134146	113143470	ENSG00000007341	ST7L	2	6	H_1	blood
chr1	113134146	113140708	ENSG00000007341	ST7L	3	6	H_1	blood
chr16	1675973	1682366	ENSG00000007545	CRAMP1L	3	3	H_1	blood
chr6	170852688	170858201	ENSG00000008018	PSMB1	9	39	H_1	blood
chr6	170855190	170858201	ENSG00000008018	PSMB1	7	39	H_1	blood
chr6	15452236	15468949	ENSG00000008083	JARID2	2	15	H_1	blood
chr12	107393328	107393860	ENSG00000008405	CRY1	2	2	H_1	blood
chr3	169694733	169701041	ENSG00000008952	SEC62	6	65	H_1	blood
chr3	169700494	169706147	ENSG00000008952	SEC62	6	65	H_1	blood
chr3	169694733	169706147	ENSG00000008952	SEC62	74	65	H_1	blood
chr3	169693395	169706147	ENSG00000008952	SEC62	13	65	H_1	blood
chr3	169694733	169703653	ENSG00000008952	SEC62	15	65	H_1	blood
chr1	115262199	115263338	ENSG00000009307	CSDE1	2	125	H_1	blood
chr7	157015947	157018233	ENSG00000009335	UBE3C	6	12	H_1	blood
chr7	156956503	156963144	ENSG00000009335	UBE3C	5	12	H_1	blood
chr7	156961741	156963144	ENSG00000009335	UBE3C	10	12	H_1	blood
chr7	72879768	72880731	ENSG00000009954	BAZ1B	12	13.5	H_1	blood
chr6	13639794	13644961	ENSG00000010017	RANBP9	58	21.5	H_1	blood
chr6	13632601	13644961	ENSG00000010017	RANBP9	48	21.5	H_1	blood
chr3	52446826	52448603	ENSG00000010318	PHF7	20	4	H_1	blood
chr1	41536266	41541123	ENSG00000010803	SCMH1	21	4	H_1	blood
chr17	56293448	56294097	ENSG00000011143	MKS1	11	3	H_1	blood
chr17	49294694	49302570	ENSG00000011258	MBTD1	2	6.5	H_1	blood
chr17	49278952	49280589	ENSG00000011258	MBTD1	8	6.5	H_1	blood
chr17	49340634	49346265	ENSG00000011260	UTP18	10	7	H_1	blood
chr7	5680784	5692141	ENSG00000011275	RNF216	4	10	H_1	blood
chr17	15907144	15907576	ENSG00000011295	TTC19	3	5	H_1	blood
chr11	17167214	17167489	ENSG00000011405	PIK3C2A	18	6	H_1	blood
chr7	36450122	36450775	ENSG00000011426	ANLN	14	2	H_1	blood
chr2	39535083	39542529	ENSG00000011566	MAP4K3	4	5	H_1	blood
chr2	39564060	39564722	ENSG00000011566	MAP4K3	3	5	H_1	blood
chr17	41256138	41256973	ENSG00000012048	BRCA1	14	5.5	H_1	blood
chr17	41209068	41215968	ENSG00000012048	BRCA1	10	5.5	H_1	blood
chr17	41247862	41276132	ENSG00000012048	BRCA1	10	5.5	H_1	blood
chr17	41251791	41256973	ENSG00000012048	BRCA1	4	5.5	H_1	blood
chr14	50952295	50952912	ENSG00000012983	MAP4K5	21	10	H_1	blood
chr2	201718625	201719809	ENSG00000013441	CLK1	18	76	H_1	blood
chr2	201721404	201721708	ENSG00000013441	CLK1	104	76	H_1	blood
chr2	201719338	201719809	ENSG00000013441	CLK1	4	76	H_1	blood
chr4	42024854	42025401	ENSG00000014824	SLC30A9	12	8	H_1	blood
chr12	42604156	42604421	ENSG00000015153	YAF2	6	10	H_1	blood
chr5	138614015	138614818	ENSG00000015479	MATR3	28	18	H_1	blood
chr2	32340770	32341281	ENSG00000021574	SPAST	4	10	H_1	blood
chr2	32312560	32314674	ENSG00000021574	SPAST	12	10	H_1	blood
chr2	32312563	32314674	ENSG00000021574	SPAST	2	10	H_1	blood
chr15	35224518	35231014	ENSG00000021776	AQR	5	8	H_1	blood
chr8	142264087	142264728	ENSG00000022567	SLC45A4	21	7	H_1	blood
chr12	120995084	120995485	ENSG00000022840	RNF10	22	142	H_1	blood
chr12	120995348	120995485	ENSG00000022840	RNF10	7	142	H_1	blood
chr12	120984207	120984404	ENSG00000022840	RNF10	3	142	H_1	blood
chr9	102778603	102784508	ENSG00000023318	ERP44	2	16	H_1	blood
chr1	94360169	94367225	ENSG00000023909	GCLM	2	7	H_1	blood
chr1	94360169	94363454	ENSG00000023909	GCLM	7	7	H_1	blood
chr6	42631015	42633983	ENSG00000024048	UBR2	3	36	H_1	blood
chr6	42559888	42562042	ENSG00000024048	UBR2	56	36	H_1	blood
chr6	42627393	42633983	ENSG00000024048	UBR2	7	36	H_1	blood
chr6	42541471	42562042	ENSG00000024048	UBR2	4	36	H_1	blood
chr6	42630995	42633983	ENSG00000024048	UBR2	18	36	H_1	blood
chr6	42650792	42652609	ENSG00000024048	UBR2	6	36	H_1	blood
chr6	42571325	42574389	ENSG00000024048	UBR2	7	36	H_1	blood
chr20	34388015	34389527	ENSG00000025293	PHF20	11	15	H_1	blood
chr20	34430494	34430666	ENSG00000025293	PHF20	2	15	H_1	blood
chr6	108243000	108250718	ENSG00000025796	SEC63	9	7	H_1	blood
chr11	35222628	35223334	ENSG00000026508	CD44	2	15	H_1	blood
chr11	35218292	35231601	ENSG00000026508	CD44	2	15	H_1	blood
chr6	161653067	161653334	ENSG00000026652	AGPAT4	2	3	H_1	blood
chr2	58311223	58316858	ENSG00000028116	VRK2	28	11	H_1	blood
chr6	134301219	134305809	ENSG00000028839	TBPL1	4	12.5	H_1	blood
chr14	69908548	69908983	ENSG00000029364	SLC39A9	4	7	H_1	blood
chr8	41518947	41519459	ENSG00000029534	ANK1	20	23.5	H_1	blood
chr8	41519318	41521260	ENSG00000029534	ANK1	24	23.5	H_1	blood
chr8	41550165	41550719	ENSG00000029534	ANK1	11	23.5	H_1	blood
chr11	47839607	47841010	ENSG00000030066	NUP160	5	8	H_1	blood
chr5	137288316	137290065	ENSG00000031003	FAM13B	6	9.5	H_1	blood
chr5	137284643	137284873	ENSG00000031003	FAM13B	4	9.5	H_1	blood
chr5	137320945	137324004	ENSG00000031003	FAM13B	142	9.5	H_1	blood
chr5	137278563	137278905	ENSG00000031003	FAM13B	5	9.5	H_1	blood
chr12	122973932	122977336	ENSG00000033030	ZCCHC8	6	10	H_1	blood
chr12	122962387	122962839	ENSG00000033030	ZCCHC8	2	10	H_1	blood
chr14	66082695	66096324	ENSG00000033170	FUT8	3	3.5	H_1	blood
chr14	66028054	66028484	ENSG00000033170	FUT8	3	3.5	H_1	blood
chr17	40650941	40653322	ENSG00000033627	ATP6V0A1	28	8.5	H_1	blood
chr17	40652724	40653322	ENSG00000033627	ATP6V0A1	56	8.5	H_1	blood
chr15	68434283	68446033	ENSG00000033800	PIAS1	3	31	H_1	blood
chr15	68434283	68439038	ENSG00000033800	PIAS1	7	31	H_1	blood
chr8	101281012	101300495	ENSG00000034677	RNF19A	2	14	H_1	blood
chr8	101299728	101300495	ENSG00000034677	RNF19A	18	14	H_1	blood
chr4	39328182	39329376	ENSG00000035928	RFC1	28	8	H_1	blood
chr3	100000585	100002655	ENSG00000036054	TBC1D23	2	6.5	H_1	blood
chr3	100002450	100009545	ENSG00000036054	TBC1D23	4	6.5	H_1	blood
chr2	225400244	225422573	ENSG00000036257	CUL3	6	18	H_1	blood
chr5	6623326	6625782	ENSG00000037474	NSUN2	12	10	H_1	blood
chr5	6622128	6625782	ENSG00000037474	NSUN2	6	10	H_1	blood
chr16	11217598	11217803	ENSG00000038532	CLEC16A	5	17	H_1	blood
chr16	11114049	11145498	ENSG00000038532	CLEC16A	3	17	H_1	blood
chr16	11214471	11220003	ENSG00000038532	CLEC16A	8	17	H_1	blood
chr16	11114049	11154879	ENSG00000038532	CLEC16A	18	17	H_1	blood
chr16	68835572	68849662	ENSG00000039068	CDH1	2	6	H_1	blood
chr5	54618154	54624639	ENSG00000039123	SKIV2L2	2	9	H_1	blood
chr16	71712657	71715808	ENSG00000040199	PHLPP2	27	13	H_1	blood
chr16	71692135	71713438	ENSG00000040199	PHLPP2	8	13	H_1	blood
chr16	71710349	71713438	ENSG00000040199	PHLPP2	5	13	H_1	blood
chr3	194365301	194366972	ENSG00000041802	LSG1	5	7	H_1	blood
chr3	182665025	182681837	ENSG00000043093	DCUN1D1	3	55.5	H_1	blood
chr1	40319641	40323089	ENSG00000043514	TRIT1	3	5	H_1	blood
chr9	17330629	17342442	ENSG00000044459	CNTLN	18	28	H_1	blood
chr9	17309055	17342442	ENSG00000044459	CNTLN	10	28	H_1	blood
chr9	17235655	17236586	ENSG00000044459	CNTLN	7	28	H_1	blood
chr10	1125950	1126416	ENSG00000047056	WDR37	34	10	H_1	blood
chr10	1123846	1124498	ENSG00000047056	WDR37	8	10	H_1	blood
chrX	10031484	10066619	ENSG00000047644	WWC3	9	8	H_1	blood
chr11	77386080	77389198	ENSG00000048649	RSF1	4	9	H_1	blood
chr11	77394754	77404656	ENSG00000048649	RSF1	27	9	H_1	blood
chr11	77394754	77396204	ENSG00000048649	RSF1	14	9	H_1	blood
chr11	77409531	77413540	ENSG00000048649	RSF1	10	9	H_1	blood
chr11	77402203	77404656	ENSG00000048649	RSF1	20	9	H_1	blood
chr11	77396149	77404656	ENSG00000048649	RSF1	6	9	H_1	blood
chr9	96233422	96238620	ENSG00000048828	FAM120A	12	25	H_1	blood
chr9	96323390	96323532	ENSG00000048828	FAM120A	3	25	H_1	blood
chr9	96233422	96261168	ENSG00000048828	FAM120A	22	25	H_1	blood
chr2	136467002	136467801	ENSG00000048991	R3HDM1	6	5.5	H_1	blood
chr2	136432901	136437894	ENSG00000048991	R3HDM1	39	5.5	H_1	blood
chr1	7837219	7838229	ENSG00000049245	VAMP3	53	29	H_1	blood
chr2	33442618	33447218	ENSG00000049323	LTBP1	21	5	H_1	blood
chr2	33525517	33526711	ENSG00000049323	LTBP1	3	5	H_1	blood
chr18	55833019	55919286	ENSG00000049759	NEDD4L	28	5	H_1	blood
chr5	179665331	179668155	ENSG00000050748	MAPK9	17	4	H_1	blood
chr3	121215654	121217517	ENSG00000051341	POLQ	7	4	H_1	blood
chr3	138400808	138403645	ENSG00000051382	PIK3CB	2	9	H_1	blood
chr12	123678932	123682881	ENSG00000051825	MPHOSPH9	10	7	H_1	blood
chr11	43400782	43411371	ENSG00000052841	TTC17	7	10.5	H_1	blood
chr1	243456392	243471479	ENSG00000054282	SDCCAG8	4	8	H_1	blood
chr1	243579003	243589860	ENSG00000054282	SDCCAG8	6	8	H_1	blood
chr22	47370185	47393605	ENSG00000054611	TBC1D22A	5	11	H_1	blood
chr5	153413350	153414527	ENSG00000055147	FAM114A2	18	6	H_1	blood
chr6	149691044	149700654	ENSG00000055208	TAB2	2	27.5	H_1	blood
chr7	151946960	151948051	ENSG00000055609	KMT2C	54	18	H_1	blood
chr7	152007050	152012423	ENSG00000055609	KMT2C	9	18	H_1	blood
chr10	5815804	5842668	ENSG00000057608	GDI2	10	40	H_1	blood
chr10	5838725	5842668	ENSG00000057608	GDI2	22	40	H_1	blood
chr6	106696024	106700338	ENSG00000057663	ATG5	2	8	H_1	blood
chr3	182538047	182547540	ENSG00000058063	ATP11B	6	16.5	H_1	blood
chr3	182602540	182605501	ENSG00000058063	ATP11B	11	16.5	H_1	blood
chr3	127778944	127779504	ENSG00000058262	SEC61A1	6	16	H_1	blood
chr1	54269600	54272190	ENSG00000058804	NDC1	5	8	H_1	blood
chr12	96692646	96694138	ENSG00000059758	CDK17	55	11	H_1	blood
chr12	96717725	96728643	ENSG00000059758	CDK17	21	11	H_1	blood
chr18	77488906	77496521	ENSG00000060069	CTDP1	2	8.5	H_1	blood
chr12	922807	939326	ENSG00000060237	WNK1	14	47	H_1	blood
chr12	936207	936428	ENSG00000060237	WNK1	13	47	H_1	blood
chr12	992108	992997	ENSG00000060237	WNK1	3	47	H_1	blood
chr12	938227	939110	ENSG00000060237	WNK1	110	47	H_1	blood
chr12	1003727	1006847	ENSG00000060237	WNK1	2	47	H_1	blood
chr12	936207	939326	ENSG00000060237	WNK1	5	47	H_1	blood
chr10	70513608	70532856	ENSG00000060339	CCAR1	3	11	H_1	blood
chr10	70530962	70532856	ENSG00000060339	CCAR1	8	11	H_1	blood
chr10	70497601	70502326	ENSG00000060339	CCAR1	10	11	H_1	blood
chr10	70547683	70548085	ENSG00000060339	CCAR1	14	11	H_1	blood
chr10	70506917	70507323	ENSG00000060339	CCAR1	6	11	H_1	blood
chr10	70545892	70546449	ENSG00000060339	CCAR1	7	11	H_1	blood
chr11	32948702	32956981	ENSG00000060749	QSER1	4	5	H_1	blood
chr4	156696119	156698794	ENSG00000061918	GUCY1B3	8	5	H_1	blood
chr12	62864480	62874535	ENSG00000061987	MON2	4	9	H_1	blood
chr5	56542126	56545403	ENSG00000062194	GPBP1	13	32	H_1	blood
chr5	56542126	56543042	ENSG00000062194	GPBP1	14	32	H_1	blood
chr5	56526672	56527148	ENSG00000062194	GPBP1	7	32	H_1	blood
chr10	88218745	88220253	ENSG00000062650	WAPAL	7	19	H_1	blood
chr17	57808781	57851246	ENSG00000062716	VMP1	3	126	H_1	blood
chr17	57808781	57816308	ENSG00000062716	VMP1	7	126	H_1	blood
chr17	57814813	57816308	ENSG00000062716	VMP1	2	126	H_1	blood
chr17	57842331	57851246	ENSG00000062716	VMP1	3	126	H_1	blood
chr17	58538023	58539422	ENSG00000062725	APPBP2	4	8.5	H_1	blood
chr19	39883103	39884277	ENSG00000063322	MED29	3	5	H_1	blood
chr16	1859238	1859834	ENSG00000063854	HAGH	140	111	H_1	blood
chr12	27132716	27143560	ENSG00000064115	TM7SF3	4	7	H_1	blood
chr7	128655032	128658211	ENSG00000064419	TNPO3	5	9.5	H_1	blood
chr12	29446232	29450133	ENSG00000064763	FAR2	3	8.5	H_1	blood
chr19	2137725	2138713	ENSG00000065000	AP3D1	8	6.5	H_1	blood
chr1	89206670	89251896	ENSG00000065243	PKN2	13	20	H_1	blood
chr1	89206670	89226059	ENSG00000065243	PKN2	17	20	H_1	blood
chr1	89236034	89237562	ENSG00000065243	PKN2	31	20	H_1	blood
chr1	89236034	89251896	ENSG00000065243	PKN2	7	20	H_1	blood
chr1	89206670	89237562	ENSG00000065243	PKN2	14	20	H_1	blood
chr10	13233298	13234568	ENSG00000065328	MCM10	15	12	H_1	blood
chr10	13214375	13214765	ENSG00000065328	MCM10	29	12	H_1	blood
chr3	122842912	122843190	ENSG00000065485	PDIA5	2	2	H_1	blood
chr6	37250657	37284982	ENSG00000065491	TBC1D22B	4	23.5	H_1	blood
chr10	105777917	105778666	ENSG00000065613	SLK	7	12	H_1	blood
chr10	105767934	105778666	ENSG00000065613	SLK	38	12	H_1	blood
chr4	38091552	38104778	ENSG00000065882	TBC1D1	3	14	H_1	blood
chr7	40037092	40041630	ENSG00000065883	CDK13	8	11	H_1	blood
chr1	212515529	212516967	ENSG00000066027	PPP2R5A	2	19	H_1	blood
chr1	212515529	212520748	ENSG00000066027	PPP2R5A	6	19	H_1	blood
chr12	50488219	50490755	ENSG00000066117	SMARCD1	5	6	H_1	blood
chr11	47380394	47397280	ENSG00000066336	SPI1	2	98	H_1	blood
chr3	101389973	101391057	ENSG00000066422	ZBTB11	10	11	H_1	blood
chr14	92537278	92548810	ENSG00000066427	ATXN3	6	10	H_1	blood
chr5	128440648	128442755	ENSG00000066583	ISOC1	2	3.5	H_1	blood
chr18	55240477	55240597	ENSG00000066926	FECH	5	76	H_1	blood
chr18	55238623	55247431	ENSG00000066926	FECH	8	76	H_1	blood
chr18	55238623	55240597	ENSG00000066926	FECH	7	76	H_1	blood
chr18	55230105	55247431	ENSG00000066926	FECH	6	76	H_1	blood
chr2	231307651	231314970	ENSG00000067066	SP100	30	19	H_1	blood
chr1	93070863	93073284	ENSG00000067208	EVI5	6	11.5	H_1	blood
chrY	2819678	2822038	ENSG00000067646	ZFY	9	0	H_1	blood
chrY	2821949	2829687	ENSG00000067646	ZFY	13	0	H_1	blood
chr18	18562723	18564496	ENSG00000067900	ROCK1	6	25	H_1	blood
chr18	18562723	18572898	ENSG00000067900	ROCK1	5	25	H_1	blood
chr17	57274904	57275150	ENSG00000068489	PRR11	17	5	H_1	blood
chr2	45773870	45780869	ENSG00000068784	SRBD1	2	5.5	H_1	blood
chr2	45773870	45789895	ENSG00000068784	SRBD1	3	5.5	H_1	blood
chr2	54119944	54120936	ENSG00000068878	PSME4	8	14	H_1	blood
chr1	205696827	205698749	ENSG00000069275	NUCKS1	20	63	H_1	blood
chrX	44383247	44386611	ENSG00000069509	FUNDC1	10	0	H_1	blood
chr17	2297336	2298748	ENSG00000070444	MNT	6	4.5	H_1	blood
chr17	66446868	66449133	ENSG00000070540	WIPI1	13	9	H_1	blood
chr1	45443986	45444132	ENSG00000070785	EIF2B3	9	4	H_1	blood
chr3	8977554	8983488	ENSG00000070950	RAD18	13	11.5	H_1	blood
chr4	10099334	10105610	ENSG00000071127	WDR1	6	73	H_1	blood
chr7	17915102	17915413	ENSG00000071189	SNX13	6	14	H_1	blood
chr7	17885217	17890587	ENSG00000071189	SNX13	17	14	H_1	blood
chr7	17929985	17937069	ENSG00000071189	SNX13	17	14	H_1	blood
chr7	17908029	17915413	ENSG00000071189	SNX13	11	14	H_1	blood
chr4	148743877	148744108	ENSG00000071205	ARHGAP10	5	4	H_1	blood
chr3	148792001	148793834	ENSG00000071794	HLTF	3	4	H_1	blood
chr14	68151731	68157138	ENSG00000072042	RDH11	3	10	H_1	blood
chr3	195791179	195796439	ENSG00000072274	TFRC	11	49.5	H_1	blood
chr3	195780288	195803993	ENSG00000072274	TFRC	8	49.5	H_1	blood
chr3	195785154	195785503	ENSG00000072274	TFRC	37	49.5	H_1	blood
chr3	195785154	195787118	ENSG00000072274	TFRC	167	49.5	H_1	blood
chr3	195800800	195803993	ENSG00000072274	TFRC	2	49.5	H_1	blood
chr3	195792313	195796439	ENSG00000072274	TFRC	3	49.5	H_1	blood
chr3	195780288	195787118	ENSG00000072274	TFRC	7	49.5	H_1	blood
chr3	195800800	195802231	ENSG00000072274	TFRC	7	49.5	H_1	blood
chr3	195781950	195782172	ENSG00000072274	TFRC	6	49.5	H_1	blood
chr3	195798873	195802231	ENSG00000072274	TFRC	4	49.5	H_1	blood
chr3	195796325	195798369	ENSG00000072274	TFRC	12	49.5	H_1	blood
chr5	132227855	132228810	ENSG00000072364	AFF4	13	9	H_1	blood
chrX	53430497	53430825	ENSG00000072501	SMC1A	234	7	H_1	blood
chrX	53438944	53439203	ENSG00000072501	SMC1A	2	7	H_1	blood
chr5	162890861	162891808	ENSG00000072571	HMMR	6	10	H_1	blood
chr16	68155889	68157024	ENSG00000072736	NFATC3	28	14.5	H_1	blood
chr16	68155889	68160513	ENSG00000072736	NFATC3	28	14.5	H_1	blood
chr3	3178943	3186394	ENSG00000072756	TRNT1	28	9.5	H_1	blood
chr3	3182193	3186394	ENSG00000072756	TRNT1	3	9.5	H_1	blood
chr3	3178943	3182332	ENSG00000072756	TRNT1	3	9.5	H_1	blood
chr5	171423893	171424055	ENSG00000072803	FBXW11	8	6	H_1	blood
chr16	15758592	15771806	ENSG00000072864	NDE1	3	23	H_1	blood
chr16	15758592	15758718	ENSG00000072864	NDE1	3	23	H_1	blood
chr16	15758592	15761296	ENSG00000072864	NDE1	17	23	H_1	blood
chr12	459786	475270	ENSG00000073614	KDM5A	4	27	H_1	blood
chr11	85692171	85693046	ENSG00000073921	PICALM	5	77	H_1	blood
chr11	85707868	85712201	ENSG00000073921	PICALM	7	77	H_1	blood
chr11	85723323	85742653	ENSG00000073921	PICALM	12	77	H_1	blood
chr11	85718584	85742653	ENSG00000073921	PICALM	19	77	H_1	blood
chr11	85685750	85695016	ENSG00000073921	PICALM	11	77	H_1	blood
chr11	85707868	85714494	ENSG00000073921	PICALM	61	77	H_1	blood
chr11	85733409	85742653	ENSG00000073921	PICALM	55	77	H_1	blood
chr11	85722072	85742653	ENSG00000073921	PICALM	46	77	H_1	blood
chr11	85692171	85693031	ENSG00000073921	PICALM	6	77	H_1	blood
chr11	85687665	85692271	ENSG00000073921	PICALM	9	77	H_1	blood
chr11	85685750	85692271	ENSG00000073921	PICALM	15	77	H_1	blood
chr11	85701292	85742653	ENSG00000073921	PICALM	6	77	H_1	blood
chr11	85707868	85779780	ENSG00000073921	PICALM	2	77	H_1	blood
chr11	85707868	85742653	ENSG00000073921	PICALM	57	77	H_1	blood
chr2	122363276	122363756	ENSG00000074054	CLASP1	4	8	H_1	blood
chr17	3717615	3719564	ENSG00000074356	C17orf85	10	8	H_1	blood
chr12	100598717	100601564	ENSG00000075089	ACTR6	9	8	H_1	blood
chr12	100598717	100599535	ENSG00000075089	ACTR6	4	8	H_1	blood
chr12	100598717	100599522	ENSG00000075089	ACTR6	7	8	H_1	blood
chr1	21327691	21329301	ENSG00000075151	EIF4G3	6	8	H_1	blood
chr1	21267983	21268823	ENSG00000075151	EIF4G3	2	8	H_1	blood
chr1	21377358	21415706	ENSG00000075151	EIF4G3	3	8	H_1	blood
chr1	21415630	21437876	ENSG00000075151	EIF4G3	4	8	H_1	blood
chr2	71623270	71627310	ENSG00000075292	ZNF638	2	15	H_1	blood
chr2	71653589	71654544	ENSG00000075292	ZNF638	7	15	H_1	blood
chr14	103894723	103923549	ENSG00000075413	MARK3	3	31.5	H_1	blood
chr14	103923478	103925132	ENSG00000075413	MARK3	4	31.5	H_1	blood
chr14	103865287	103871604	ENSG00000075413	MARK3	70	31.5	H_1	blood
chr14	103918254	103923549	ENSG00000075413	MARK3	68	31.5	H_1	blood
chr14	103918254	103928798	ENSG00000075413	MARK3	31	31.5	H_1	blood
chr14	103871412	103871604	ENSG00000075413	MARK3	21	31.5	H_1	blood
chr3	171965322	171969331	ENSG00000075420	FNDC3B	36	12	H_1	blood
chr3	171969049	171979873	ENSG00000075420	FNDC3B	2	12	H_1	blood
chr4	48503639	48507632	ENSG00000075539	FRYL	14	10	H_1	blood
chr4	48552608	48553595	ENSG00000075539	FRYL	5	10	H_1	blood
chr4	48686689	48689177	ENSG00000075539	FRYL	3	10	H_1	blood
chr4	48686689	48712715	ENSG00000075539	FRYL	3	10	H_1	blood
chr2	98475766	98528134	ENSG00000075568	TMEM131	2	5	H_1	blood
chr19	36579939	36580208	ENSG00000075702	WDR62	3	8	H_1	blood
chr3	196876613	196888609	ENSG00000075711	DLG1	21	12	H_1	blood
chr3	37038109	37045965	ENSG00000076242	MLH1	4	3.5	H_1	blood
chr19	33604672	33605325	ENSG00000076650	GPATCH1	39	4	H_1	blood
chrX	131516205	131526362	ENSG00000076770	MBNL3	2	42	H_1	blood
chr2	234296902	234299129	ENSG00000077044	DGKD	6	10	H_1	blood
chr10	98303832	98325183	ENSG00000077147	TM9SF3	4	22.5	H_1	blood
chr10	98312403	98312816	ENSG00000077147	TM9SF3	27	22.5	H_1	blood
chr1	78167053	78178966	ENSG00000077254	USP33	7	15	H_1	blood
chr1	78178884	78180468	ENSG00000077254	USP33	9	15	H_1	blood
chr1	78177431	78178966	ENSG00000077254	USP33	80	15	H_1	blood
chr1	78177431	78181553	ENSG00000077254	USP33	10	15	H_1	blood
chr1	78201740	78205102	ENSG00000077254	USP33	11	15	H_1	blood
chr1	78177431	78180468	ENSG00000077254	USP33	14	15	H_1	blood
chr1	78200031	78201843	ENSG00000077254	USP33	35	15	H_1	blood
chr3	182804480	182810333	ENSG00000078070	MCCC1	3	5	H_1	blood
chr4	39739039	39776553	ENSG00000078140	UBE2K	18	37	H_1	blood
chr4	39739039	39747430	ENSG00000078140	UBE2K	27	37	H_1	blood
chr4	39739039	39757359	ENSG00000078140	UBE2K	139	37	H_1	blood
chr4	39699842	39757359	ENSG00000078140	UBE2K	8	37	H_1	blood
chr18	39607406	39629569	ENSG00000078142	PIK3C3	24	13	H_1	blood
chr18	39623696	39629569	ENSG00000078142	PIK3C3	70	13	H_1	blood
chr18	39595439	39609405	ENSG00000078142	PIK3C3	7	13	H_1	blood
chr1	1747194	1756938	ENSG00000078369	GNB1	17	64	H_1	blood
chr1	1756835	1770677	ENSG00000078369	GNB1	15	64	H_1	blood
chr1	1747194	1770677	ENSG00000078369	GNB1	13	64	H_1	blood
chr1	1747194	1749314	ENSG00000078369	GNB1	5	64	H_1	blood
chr1	1735857	1737977	ENSG00000078369	GNB1	4	64	H_1	blood
chr10	22002700	22016857	ENSG00000078403	MLLT10	4	5	H_1	blood
chr1	52305897	52306186	ENSG00000078618	NRD1	4	26	H_1	blood
chr1	52293467	52299842	ENSG00000078618	NRD1	13	26	H_1	blood
chr8	17868745	17869336	ENSG00000078674	PCM1	11	15.5	H_1	blood
chr17	76075475	76083174	ENSG00000078687	TNRC6C	4	5	H_1	blood
chr17	76082583	76083174	ENSG00000078687	TNRC6C	2	5	H_1	blood
chr17	76000250	76027923	ENSG00000078687	TNRC6C	4	5	H_1	blood
chr17	76075475	76079247	ENSG00000078687	TNRC6C	2	5	H_1	blood
chr20	32207322	32211102	ENSG00000078699	CBFA2T2	5	3	H_1	blood
chr20	33068403	33069011	ENSG00000078747	ITCH	7	24	H_1	blood
chr20	33065576	33067594	ENSG00000078747	ITCH	11	24	H_1	blood
chr1	1158623	1159348	ENSG00000078808	SDF4	24	16	H_1	blood
chr2	217054947	217057458	ENSG00000079246	XRCC5	3	43	H_1	blood
chr1	100889777	100908552	ENSG00000079335	CDC14A	17	8.5	H_1	blood
chr6	132824584	132829484	ENSG00000079950	STX7	2	35	H_1	blood
chr9	3488775	3490345	ENSG00000080298	RFX3	14	5.5	H_1	blood
chr2	152295197	152300223	ENSG00000080345	RIF1	3	7	H_1	blood
chr9	2191265	2192802	ENSG00000080503	SMARCA2	10	16	H_1	blood
chr16	30740286	30740893	ENSG00000080603	SRCAP	10	8	H_1	blood
chr14	73614502	73614814	ENSG00000080815	PSEN1	8	17.5	H_1	blood
chr14	73614502	73640415	ENSG00000080815	PSEN1	7	17.5	H_1	blood
chr14	73614502	73614802	ENSG00000080815	PSEN1	29	17.5	H_1	blood
chr20	35693826	35696589	ENSG00000080839	RBL1	13	6	H_1	blood
chr20	35672488	35672653	ENSG00000080839	RBL1	15	6	H_1	blood
chr20	35684548	35693876	ENSG00000080839	RBL1	4	6	H_1	blood
chr20	35689505	35693876	ENSG00000080839	RBL1	5	6	H_1	blood
chr20	35672488	35675593	ENSG00000080839	RBL1	2	6	H_1	blood
chr20	35689505	35690673	ENSG00000080839	RBL1	16	6	H_1	blood
chr20	35695126	35696589	ENSG00000080839	RBL1	19	6	H_1	blood
chr1	211526580	211527809	ENSG00000082512	TRAF5	3	6	H_1	blood
chr3	119720892	119812440	ENSG00000082701	GSK3B	2	17	H_1	blood
chr3	119582265	119624699	ENSG00000082701	GSK3B	3	17	H_1	blood
chr2	61749745	61761038	ENSG00000082898	XPO1	361	25	H_1	blood
chr2	61724013	61761038	ENSG00000082898	XPO1	2	25	H_1	blood
chr2	61729130	61729445	ENSG00000082898	XPO1	5	25	H_1	blood
chr2	61725807	61727029	ENSG00000082898	XPO1	5	25	H_1	blood
chr2	61749745	61753656	ENSG00000082898	XPO1	60	25	H_1	blood
chr2	61749745	61764803	ENSG00000082898	XPO1	7	25	H_1	blood
chr6	83806643	83810605	ENSG00000083097	DOPEY1	10	5	H_1	blood
chr9	88957989	88961395	ENSG00000083223	ZCCHC6	4	28	H_1	blood
chr9	88918000	88919862	ENSG00000083223	ZCCHC6	14	28	H_1	blood
chr9	88920106	88924932	ENSG00000083223	ZCCHC6	14	28	H_1	blood
chr9	88932133	88937390	ENSG00000083223	ZCCHC6	2	28	H_1	blood
chr5	72157634	72161556	ENSG00000083312	TNPO1	24	9.5	H_1	blood
chr13	73352324	73352518	ENSG00000083520	DIS3	8	7	H_1	blood
chr13	61013821	61034674	ENSG00000083544	TDRD3	16	4	H_1	blood
chr13	33306237	33309467	ENSG00000083642	PDS5B	3	9	H_1	blood
chr16	50820765	50827575	ENSG00000083799	CYLD	6	19	H_1	blood
chr11	129997188	129997370	ENSG00000084234	APLP2	4	68	H_1	blood
chr11	129979323	129980556	ENSG00000084234	APLP2	2	68	H_1	blood
chr11	129996594	130005610	ENSG00000084234	APLP2	3	68	H_1	blood
chr2	24787163	24816590	ENSG00000084676	NCOA1	8	26.5	H_1	blood
chr2	24787163	24807429	ENSG00000084676	NCOA1	5	26.5	H_1	blood
chr2	26350012	26350820	ENSG00000084733	RAB10	4	54	H_1	blood
chr2	26321530	26332775	ENSG00000084733	RAB10	25	54	H_1	blood
chrX	76907603	76912143	ENSG00000085224	ATRX	16	12	H_1	blood
chr2	224776969	224782727	ENSG00000085449	WDFY1	3	9	H_1	blood
chr1	51873806	51874004	ENSG00000085832	EPS15	3	19	H_1	blood
chr1	51871576	51874004	ENSG00000085832	EPS15	8	19	H_1	blood
chr1	51871576	51871780	ENSG00000085832	EPS15	9	19	H_1	blood
chr1	51868106	51874004	ENSG00000085832	EPS15	15	19	H_1	blood
chr5	61689781	61690434	ENSG00000086189	DIMT1	5	4.5	H_1	blood
chr7	6085701	6089676	ENSG00000086232	EIF2AK1	11	82	H_1	blood
chr12	124071293	124074996	ENSG00000086598	TMED2	64	56	H_1	blood
chr15	80412669	80415142	ENSG00000086666	ZFAND6	56	18	H_1	blood
chr15	80390757	80415142	ENSG00000086666	ZFAND6	8	18	H_1	blood
chrX	53641494	53641706	ENSG00000086758	HUWE1	14	9	H_1	blood
chrX	53641494	53642796	ENSG00000086758	HUWE1	25	9	H_1	blood
chr17	26490568	26499644	ENSG00000087095	NLK	12	9	H_1	blood
chr5	176370335	176385155	ENSG00000087206	UIMC1	55	13.5	H_1	blood
chr5	176402396	176409624	ENSG00000087206	UIMC1	77	13.5	H_1	blood
chr5	176370335	176378578	ENSG00000087206	UIMC1	8	13.5	H_1	blood
chr4	2951660	2955372	ENSG00000087269	NOP14	3	4	H_1	blood
chr14	52936754	52957723	ENSG00000087301	TXNDC16	4	13	H_1	blood
chr14	52922041	52923892	ENSG00000087301	TXNDC16	10	13	H_1	blood
chr14	52977957	53011089	ENSG00000087301	TXNDC16	16	13	H_1	blood
chr14	53003436	53011089	ENSG00000087301	TXNDC16	45	13	H_1	blood
chr2	120684173	120702816	ENSG00000088179	PTPN4	10	14	H_1	blood
chr2	120684173	120692534	ENSG00000088179	PTPN4	8	14	H_1	blood
chr20	6011930	6015201	ENSG00000088766	CRLS1	7	6.5	H_1	blood
chr20	6011930	6012726	ENSG00000088766	CRLS1	38	6.5	H_1	blood
chr20	21195172	21196286	ENSG00000088970	PLK1S1	4	4.5	H_1	blood
chr12	112116954	112121111	ENSG00000089234	BRAP	12	12	H_1	blood
chr12	112096539	112098479	ENSG00000089234	BRAP	5	12	H_1	blood
chr12	112110464	112121111	ENSG00000089234	BRAP	3	12	H_1	blood
chr12	112087742	112098479	ENSG00000089234	BRAP	2	12	H_1	blood
chr12	112096539	112097149	ENSG00000089234	BRAP	28	12	H_1	blood
chr19	19750893	19751380	ENSG00000089639	GMIP	8	25	H_1	blood
chrX	106331665	106332069	ENSG00000089682	RBM41	11	6	H_1	blood
chr14	97026985	97029230	ENSG00000090060	PAPOLA	51	35.5	H_1	blood
chr14	96986391	96991728	ENSG00000090060	PAPOLA	7	35.5	H_1	blood
chr14	96993766	96994343	ENSG00000090060	PAPOLA	4	35.5	H_1	blood
chr14	96986391	96987409	ENSG00000090060	PAPOLA	8	35.5	H_1	blood
chr12	66597490	66622150	ENSG00000090376	IRAK3	7	11.5	H_1	blood
chr15	65266939	65275931	ENSG00000090487	SPG21	6	34	H_1	blood
chr1	22047528	22048257	ENSG00000090686	USP48	14	12	H_1	blood
chr16	70294946	70296427	ENSG00000090861	AARS	17	5	H_1	blood
chr16	70292882	70296427	ENSG00000090861	AARS	3	5	H_1	blood
chr16	74491771	74493687	ENSG00000090863	GLG1	8	21	H_1	blood
chr5	145634505	145638156	ENSG00000091009	RBM27	7	9	H_1	blood
chr14	35579024	35579835	ENSG00000092020	PPP2R3C	14	13	H_1	blood
chr14	31139461	31144271	ENSG00000092108	SCFD1	18	12.5	H_1	blood
chr14	31103152	31107453	ENSG00000092108	SCFD1	6	12.5	H_1	blood
chr14	31185129	31191765	ENSG00000092108	SCFD1	9	12.5	H_1	blood
chr14	31602443	31602881	ENSG00000092148	HECTD1	6	12	H_1	blood
chr14	31596990	31602881	ENSG00000092148	HECTD1	6	12	H_1	blood
chr15	50878588	50884823	ENSG00000092439	TRPM7	12	8	H_1	blood
chr15	50929618	50931745	ENSG00000092439	TRPM7	4	8	H_1	blood
chr15	50901777	50901921	ENSG00000092439	TRPM7	7	8	H_1	blood
chr15	50875285	50878685	ENSG00000092439	TRPM7	19	8	H_1	blood
chr15	44134612	44136252	ENSG00000092470	WDR76	9	3.5	H_1	blood
chr1	36204736	36212593	ENSG00000092853	CLSPN	5	4.5	H_1	blood
chr3	37170553	37190529	ENSG00000093167	LRRFIP2	15	9	H_1	blood
chr1	172525008	172526934	ENSG00000094975	SUCO	17	11	H_1	blood
chr1	172520651	172548407	ENSG00000094975	SUCO	4	11	H_1	blood
chr1	172520651	172526934	ENSG00000094975	SUCO	54	11	H_1	blood
chr1	172525008	172539870	ENSG00000094975	SUCO	13	11	H_1	blood
chr1	172520651	172539870	ENSG00000094975	SUCO	5	11	H_1	blood
chr5	56160560	56161804	ENSG00000095015	MAP3K1	19	32	H_1	blood
chr9	123583116	123583742	ENSG00000095261	PSMD5	2	4	H_1	blood
chr10	93699708	93702325	ENSG00000095564	BTAF1	7	11	H_1	blood
chr10	93711159	93713630	ENSG00000095564	BTAF1	13	11	H_1	blood
chr10	28872327	28879761	ENSG00000095787	WAC	6	28	H_1	blood
chr10	28872327	28884970	ENSG00000095787	WAC	6	28	H_1	blood
chr1	87181406	87185318	ENSG00000097033	SH3GLB1	18	40	H_1	blood
chr10	27821435	27822923	ENSG00000099246	RAB18	22	39.5	H_1	blood
chr19	18258252	18258434	ENSG00000099308	MAST3	7	13	H_1	blood
chr19	17273797	17278874	ENSG00000099331	MYO9B	8	27	H_1	blood
chr19	8520288	8536311	ENSG00000099783	HNRNPM	2	11	H_1	blood
chr19	8538547	8539128	ENSG00000099783	HNRNPM	13	11	H_1	blood
chr19	8520288	8528570	ENSG00000099783	HNRNPM	261	11	H_1	blood
chr19	1090906	1091906	ENSG00000099817	POLR2E	2	24	H_1	blood
chr22	21288066	21288532	ENSG00000099942	CRKL	3	16.5	H_1	blood
chr22	22160138	22162135	ENSG00000100030	MAPK1	91	42	H_1	blood
chr22	22153300	22162135	ENSG00000100030	MAPK1	3	42	H_1	blood
chr22	26059596	26070495	ENSG00000100077	ADRBK2	7	9.5	H_1	blood
chr22	26853824	26854543	ENSG00000100099	HPS4	4	4	H_1	blood
chr22	32154531	32161046	ENSG00000100150	DEPDC5	5	5	H_1	blood
chr22	38894089	38894578	ENSG00000100201	DDX17	3	104	H_1	blood
chr22	38895404	38897285	ENSG00000100201	DDX17	10	104	H_1	blood
chr22	38894089	38897285	ENSG00000100201	DDX17	3	104	H_1	blood
chr22	32874967	32881196	ENSG00000100225	FBXO7	2	336.5	H_1	blood
chr22	32874967	32875262	ENSG00000100225	FBXO7	7	336.5	H_1	blood
chr22	50810448	50832564	ENSG00000100239	PPP6R2	5	4	H_1	blood
chr22	30209418	30210756	ENSG00000100325	ASCC2	5	83.5	H_1	blood
chr22	30218323	30228331	ENSG00000100325	ASCC2	2	83.5	H_1	blood
chr22	30366964	30394846	ENSG00000100330	MTMR3	8	28	H_1	blood
chr22	30366964	30375041	ENSG00000100330	MTMR3	7	28	H_1	blood
chr22	30374430	30387659	ENSG00000100330	MTMR3	2	28	H_1	blood
chr22	30374430	30394846	ENSG00000100330	MTMR3	9	28	H_1	blood
chr22	36737414	36745300	ENSG00000100345	MYH9	2	77.5	H_1	blood
chr22	40673080	40681774	ENSG00000100354	TNRC6B	6	13.5	H_1	blood
chr22	41568502	41569788	ENSG00000100393	EP300	13	23	H_1	blood
chr22	41531816	41536261	ENSG00000100393	EP300	17	23	H_1	blood
chr22	41521867	41536261	ENSG00000100393	EP300	5	23	H_1	blood
chr22	41566409	41569788	ENSG00000100393	EP300	11	23	H_1	blood
chr22	41560056	41562670	ENSG00000100393	EP300	2	23	H_1	blood
chr22	41536143	41537226	ENSG00000100393	EP300	2	23	H_1	blood
chr22	41738532	41739580	ENSG00000100403	ZC3H7B	5	3.5	H_1	blood
chr22	46739158	46742441	ENSG00000100416	TRMU	4	2.5	H_1	blood
chr14	45587230	45599993	ENSG00000100442	FKBP3	45	32	H_1	blood
chr14	23378691	23380612	ENSG00000100461	RBM23	225	13	H_1	blood
chr14	23375403	23380612	ENSG00000100461	RBM23	28	13	H_1	blood
chr14	50130032	50133131	ENSG00000100479	POLE2	3	36	H_1	blood
chr14	50131343	50131881	ENSG00000100479	POLE2	5	36	H_1	blood
chr14	50136241	50141145	ENSG00000100479	POLE2	147	36	H_1	blood
chr14	50130032	50141145	ENSG00000100479	POLE2	22	36	H_1	blood
chr14	50140840	50141145	ENSG00000100479	POLE2	9	36	H_1	blood
chr14	50616725	50616948	ENSG00000100485	SOS2	70	20	H_1	blood
chr14	59730158	59758024	ENSG00000100592	DAAM1	3	5	H_1	blood
chr14	81297486	81307112	ENSG00000100629	CEP128	16	5	H_1	blood
chr14	103803013	103806140	ENSG00000100664	EIF5	2	28	H_1	blood
chr14	89042183	89044484	ENSG00000100722	ZC3H14	3	4	H_1	blood
chr14	97299803	97327072	ENSG00000100749	VRK1	111	68	H_1	blood
chr14	97299803	97342457	ENSG00000100749	VRK1	5	68	H_1	blood
chr14	92473983	92477416	ENSG00000100815	TRIP11	15	4	H_1	blood
chr14	35487897	35488280	ENSG00000100883	SRP54	10	12	H_1	blood
chr14	39648294	39648666	ENSG00000100941	PNN	81	13.5	H_1	blood
chr20	45923409	45927691	ENSG00000101040	ZMYND8	8	12	H_1	blood
chr20	45905057	45916028	ENSG00000101040	ZMYND8	5	12	H_1	blood
chr20	45874751	45891172	ENSG00000101040	ZMYND8	4	12	H_1	blood
chr20	45855945	45865260	ENSG00000101040	ZMYND8	2	12	H_1	blood
chr20	45874751	45878183	ENSG00000101040	ZMYND8	7	12	H_1	blood
chr20	45891031	45905539	ENSG00000101040	ZMYND8	4	12	H_1	blood
chr20	45891031	45891172	ENSG00000101040	ZMYND8	3	12	H_1	blood
chr20	45874751	45875261	ENSG00000101040	ZMYND8	22	12	H_1	blood
chr20	42331129	42333998	ENSG00000101057	MYBL2	8	3	H_1	blood
chr20	49518553	49521386	ENSG00000101126	ADNP	5	14	H_1	blood
chr20	49518553	49535318	ENSG00000101126	ADNP	5	14	H_1	blood
chr20	62559687	62562375	ENSG00000101152	DNAJC5	7	13	H_1	blood
chr20	60714130	60716000	ENSG00000101182	PSMA7	2	42	H_1	blood
chr20	5157293	5159602	ENSG00000101290	CDS2	3	25.5	H_1	blood
chr20	30115286	30115853	ENSG00000101294	HM13	3	23.5	H_1	blood
chr20	30904020	30904677	ENSG00000101350	KIF3B	7	4	H_1	blood
chr20	36694204	36694658	ENSG00000101413	RPRD1B	5	6	H_1	blood
chr20	44477088	44477314	ENSG00000101473	ACOT8	2	4	H_1	blood
chr18	196636	203190	ENSG00000101557	USP14	2	10	H_1	blood
chr18	2937689	2938035	ENSG00000101577	LPIN2	4	22	H_1	blood
chr18	2718155	2718432	ENSG00000101596	SMCHD1	17	92	H_1	blood
chr18	2666155	2674144	ENSG00000101596	SMCHD1	3	92	H_1	blood
chr18	12999419	13019205	ENSG00000101639	CEP192	19	8	H_1	blood
chr18	12999419	13030607	ENSG00000101639	CEP192	10	8	H_1	blood
chr18	13099474	13103587	ENSG00000101639	CEP192	9	8	H_1	blood
chr18	9182379	9195696	ENSG00000101745	ANKRD12	11	24	H_1	blood
chr18	9263787	9275665	ENSG00000101745	ANKRD12	8	24	H_1	blood
chr18	9204473	9221997	ENSG00000101745	ANKRD12	10	24	H_1	blood
chr18	9182379	9208801	ENSG00000101745	ANKRD12	8	24	H_1	blood
chr18	9195548	9221997	ENSG00000101745	ANKRD12	10	24	H_1	blood
chr18	9182379	9221997	ENSG00000101745	ANKRD12	40	24	H_1	blood
chr18	51797729	51800460	ENSG00000101751	POLI	10	5	H_1	blood
chr18	19345732	19359646	ENSG00000101752	MIB1	5	10	H_1	blood
chr18	19345732	19348713	ENSG00000101752	MIB1	4	10	H_1	blood
chr18	20516716	20529676	ENSG00000101773	RBBP8	22	5.5	H_1	blood
chr18	20581548	20586395	ENSG00000101773	RBBP8	5	5.5	H_1	blood
chr18	20586325	20596887	ENSG00000101773	RBBP8	2	5.5	H_1	blood
chrX	109507716	109514082	ENSG00000101935	AMMECR1	12	3.5	H_1	blood
chrX	109459745	109507827	ENSG00000101935	AMMECR1	2	3.5	H_1	blood
chrX	123155216	123164975	ENSG00000101972	STAG2	8	40	H_1	blood
chrX	77086301	77096817	ENSG00000102158	MAGT1	4	9	H_1	blood
chrX	149983334	149984551	ENSG00000102181	CD99L2	35	15.5	H_1	blood
chr12	93192667	93192862	ENSG00000102189	EEA1	25	5	H_1	blood
chr12	93244886	93246801	ENSG00000102189	EEA1	5	5	H_1	blood
chr13	49761257	49762769	ENSG00000102531	FNDC3A	2	9	H_1	blood
chr13	49742748	49752790	ENSG00000102531	FNDC3A	8	9	H_1	blood
chr13	96375495	96377506	ENSG00000102580	DNAJC3	17	23	H_1	blood
chr13	96409897	96416207	ENSG00000102580	DNAJC3	4	23	H_1	blood
chr13	96485180	96489456	ENSG00000102595	UGGT2	4	11	H_1	blood
chr13	96636057	96651561	ENSG00000102595	UGGT2	5	11	H_1	blood
chr13	37614541	37625720	ENSG00000102710	SUPT20H	7	9	H_1	blood
chr13	42040958	42042974	ENSG00000102760	RGCC	100	14.5	H_1	blood
chr13	42385360	42393522	ENSG00000102763	VWA8	7	4	H_1	blood
chr13	30826067	30829752	ENSG00000102781	KATNAL1	12	4	H_1	blood
chr13	30828241	30829752	ENSG00000102781	KATNAL1	2	4	H_1	blood
chr16	47581343	47581459	ENSG00000102893	PHKB	20	9	H_1	blood
chr16	47531309	47581459	ENSG00000102893	PHKB	3	9	H_1	blood
chr16	20922504	20927036	ENSG00000102897	LYRM1	9	3	H_1	blood
chr16	20926877	20931536	ENSG00000102897	LYRM1	2	3	H_1	blood
chr16	69729038	69729282	ENSG00000102908	NFAT5	52	10	H_1	blood
chr16	48381417	48382201	ENSG00000102910	LONP2	3	14.5	H_1	blood
chr16	67662272	67663436	ENSG00000102974	CTCF	40	15.5	H_1	blood
chr16	67663300	67663436	ENSG00000102974	CTCF	14	15.5	H_1	blood
chr16	68300495	68300624	ENSG00000103064	SLC7A6	19	7	H_1	blood
chr16	142593	143323	ENSG00000103148	NPRL3	13	49	H_1	blood
chr16	148142	150507	ENSG00000103148	NPRL3	5	49	H_1	blood
chr16	16218645	16219768	ENSG00000103222	ABCC1	4	7	H_1	blood
chr16	10861805	10863051	ENSG00000103274	NUBP1	3	5	H_1	blood
chr16	53476569	53476770	ENSG00000103479	RBL2	3	36	H_1	blood
chr16	17352844	17353355	ENSG00000103489	XYLT1	4	6.5	H_1	blood
chr15	64008500	64008672	ENSG00000103657	HERC1	6	13	H_1	blood
chr15	64004973	64008672	ENSG00000103657	HERC1	5	13	H_1	blood
chr15	64010772	64011096	ENSG00000103657	HERC1	4	13	H_1	blood
chr15	63951934	63952135	ENSG00000103657	HERC1	7	13	H_1	blood
chr15	63998978	64008672	ENSG00000103657	HERC1	12	13	H_1	blood
chr15	63988322	64008672	ENSG00000103657	HERC1	31	13	H_1	blood
chr15	64066892	64067848	ENSG00000103657	HERC1	2	13	H_1	blood
chr15	49009214	49009366	ENSG00000103995	CEP152	16	4	H_1	blood
chr15	50592985	50593565	ENSG00000104064	GABPB1	20	8	H_1	blood
chr15	44907560	44912601	ENSG00000104133	SPG11	12	14	H_1	blood
chr8	68015271	68031056	ENSG00000104218	CSPP1	4	11	H_1	blood
chr8	68018139	68028357	ENSG00000104218	CSPP1	7	11	H_1	blood
chr8	68044185	68049838	ENSG00000104218	CSPP1	36	11	H_1	blood
chr8	68015271	68066371	ENSG00000104218	CSPP1	2	11	H_1	blood
chr8	17067440	17067989	ENSG00000104219	ZDHHC2	3	19	H_1	blood
chr8	27151596	27151827	ENSG00000104228	TRIM35	4	3	H_1	blood
chr8	97847200	97892233	ENSG00000104324	CPQ	4	24	H_1	blood
chr8	42183487	42186732	ENSG00000104365	IKBKB	10	11	H_1	blood
chr8	99718694	99719539	ENSG00000104375	STK3	4	4	H_1	blood
chr8	99718694	99735046	ENSG00000104375	STK3	4	4	H_1	blood
chr8	61484604	61504528	ENSG00000104388	RAB2A	4	29	H_1	blood
chr8	61496766	61504528	ENSG00000104388	RAB2A	3	29	H_1	blood
chr8	61496766	61497374	ENSG00000104388	RAB2A	7	29	H_1	blood
chr8	109462051	109468159	ENSG00000104412	EMC2	7	8.5	H_1	blood
chr8	109462051	109462721	ENSG00000104412	EMC2	24	8.5	H_1	blood
chr8	103372298	103373854	ENSG00000104517	UBR5	20	11	H_1	blood
chr8	103283361	103285000	ENSG00000104517	UBR5	4	11	H_1	blood
chr8	29959413	29962002	ENSG00000104660	LEPROTL1	21	19	H_1	blood
chr8	30557597	30560757	ENSG00000104687	GSR	6	22	H_1	blood
chr8	48882357	48884028	ENSG00000104738	MCM4	5	4	H_1	blood
chr8	17927300	17928899	ENSG00000104763	ASAH1	12	40	H_1	blood
chr8	26265515	26265892	ENSG00000104765	BNIP3L	11	2287	H_1	blood
chr19	45860527	45864900	ENSG00000104884	ERCC2	2	3	H_1	blood
chr19	30476129	30477324	ENSG00000105176	URI1	16	9	H_1	blood
chr19	47767859	47768203	ENSG00000105321	CCDC9	8	7	H_1	blood
chr19	41847787	41848152	ENSG00000105329	TGFB1	8	34	H_1	blood
chr8	142170730	142173528	ENSG00000105339	DENND3	3	24	H_1	blood
chr19	17387303	17387718	ENSG00000105393	BABAM1	8	36	H_1	blood
chr19	48744218	48744320	ENSG00000105483	CARD8	2	24	H_1	blood
chr19	48660270	48660397	ENSG00000105486	LIG1	53	4	H_1	blood
chr19	11446122	11446459	ENSG00000105514	RAB3D	7	35.5	H_1	blood
chr19	18648410	18649246	ENSG00000105701	FKBP8	11	421	H_1	blood
chr19	18648410	18649243	ENSG00000105701	FKBP8	12	421	H_1	blood
chr7	102944288	102944937	ENSG00000105819	PMPCB	6	11	H_1	blood
chr7	102962378	102963241	ENSG00000105821	DNAJC2	26	5.5	H_1	blood
chr7	24663284	24708279	ENSG00000105926	MPP6	12	20	H_1	blood
chr7	24663281	24708279	ENSG00000105926	MPP6	6	20	H_1	blood
chr7	24663284	24681487	ENSG00000105926	MPP6	5	20	H_1	blood
chr7	138739950	138745884	ENSG00000105939	ZC3HAV1	7	19	H_1	blood
chr7	138738196	138738841	ENSG00000105939	ZC3HAV1	5	19	H_1	blood
chr7	44739739	44741214	ENSG00000105953	OGDH	18	14.5	H_1	blood
chr7	44714009	44715748	ENSG00000105953	OGDH	4	14.5	H_1	blood
chr7	156589082	156619438	ENSG00000105983	LMBR1	2	7	H_1	blood
chr7	156619298	156629579	ENSG00000105983	LMBR1	21	7	H_1	blood
chr7	27668989	27689252	ENSG00000106049	HIBADH	7	5	H_1	blood
chr7	27668989	27672064	ENSG00000106049	HIBADH	17	5	H_1	blood
chr7	27824781	27825108	ENSG00000106052	TAX1BP1	43	52.5	H_1	blood
chr7	99621041	99621930	ENSG00000106261	ZKSCAN1	19	6	H_1	blood
chr7	148514968	148516779	ENSG00000106462	EZH2	6	5	H_1	blood
chr7	148543588	148544397	ENSG00000106462	EZH2	13	5	H_1	blood
chr7	148543561	148544397	ENSG00000106462	EZH2	83	5	H_1	blood
chr7	148516069	148516779	ENSG00000106462	EZH2	90	5	H_1	blood
chr9	111812562	111826847	ENSG00000106771	TMEM245	3	7	H_1	blood
chr9	123751323	123753558	ENSG00000106804	C5	2	3	H_1	blood
chr9	114842353	114860942	ENSG00000106868	SUSD1	12	11	H_1	blood
chr9	114840817	114842445	ENSG00000106868	SUSD1	15	11	H_1	blood
chr9	114911523	114919893	ENSG00000106868	SUSD1	10	11	H_1	blood
chr9	6880011	6893232	ENSG00000107077	KDM4C	5	9	H_1	blood
chr9	71606055	71606173	ENSG00000107242	PIP5K1B	8	5.5	H_1	blood
chr9	33264309	33264417	ENSG00000107262	BAG1	2	249	H_1	blood
chr9	33264273	33264399	ENSG00000107262	BAG1	4	249	H_1	blood
chr9	135172273	135187243	ENSG00000107290	SETX	4	36	H_1	blood
chr10	101937889	101939004	ENSG00000107566	ERLIN1	4	10	H_1	blood
chr10	120816251	120816365	ENSG00000107581	EIF3A	3	14	H_1	blood
chr10	120797749	120797951	ENSG00000107581	EIF3A	25	14	H_1	blood
chr10	49609654	49618211	ENSG00000107643	MAPK8	9	4	H_1	blood
chr10	86177526	86185649	ENSG00000107771	CCSER2	9	8	H_1	blood
chr10	89268092	89280926	ENSG00000107789	MINPP1	45	30	H_1	blood
chr10	89268092	89272978	ENSG00000107789	MINPP1	5	30	H_1	blood
chr10	89266024	89280926	ENSG00000107789	MINPP1	3	30	H_1	blood
chr10	89267885	89280926	ENSG00000107789	MINPP1	10	30	H_1	blood
chr10	93609268	93611093	ENSG00000107854	TNKS2	6	10.5	H_1	blood
chr10	104018685	104019873	ENSG00000107862	GBF1	15	6	H_1	blood
chr10	27328893	27332496	ENSG00000107890	ANKRD26	3	5	H_1	blood
chr10	3201105	3202522	ENSG00000107959	PITRM1	12	4	H_1	blood
chr10	5741487	5756170	ENSG00000108021	FAM208B	17	7	H_1	blood
chr10	5754356	5756170	ENSG00000108021	FAM208B	2	7	H_1	blood
chr10	112356155	112358048	ENSG00000108055	SMC3	12	10.5	H_1	blood
chr10	112723882	112745523	ENSG00000108061	SHOC2	4	24	H_1	blood
chr10	35349801	35360267	ENSG00000108094	CUL2	3	9.5	H_1	blood
chr10	35805450	35819171	ENSG00000108100	CCNY	5	21	H_1	blood
chr10	96207391	96234540	ENSG00000108239	TBC1D12	2	6	H_1	blood
chr17	35800605	35800763	ENSG00000108264	TADA2A	45	5.5	H_1	blood
chr17	37455242	37457328	ENSG00000108306	FBXL20	10	8	H_1	blood
chr17	57128574	57134415	ENSG00000108395	TRIM37	3	5	H_1	blood
chr17	57987922	57992064	ENSG00000108443	RPS6KB1	3	14	H_1	blood
chr17	59999085	60002460	ENSG00000108506	INTS2	15	3	H_1	blood
chr17	60061531	60062451	ENSG00000108510	MED13	49	17	H_1	blood
chr17	60111147	60112969	ENSG00000108510	MED13	36	17	H_1	blood
chr17	60106901	60112969	ENSG00000108510	MED13	9	17	H_1	blood
chr17	60106901	60108999	ENSG00000108510	MED13	2	17	H_1	blood
chr17	5314022	5317454	ENSG00000108559	NUP88	13	5	H_1	blood
chr17	5314022	5320002	ENSG00000108559	NUP88	4	5	H_1	blood
chr17	5308376	5320002	ENSG00000108559	NUP88	2	5	H_1	blood
chr17	28808160	28811788	ENSG00000108587	GOSR1	9	24	H_1	blood
chr17	61841375	61842207	ENSG00000108588	CCDC47	15	10	H_1	blood
chr17	19812493	19813291	ENSG00000108599	AKAP10	4	8.5	H_1	blood
chr17	19861326	19861884	ENSG00000108599	AKAP10	6	8.5	H_1	blood
chr17	40879652	40882936	ENSG00000108799	EZH1	28	16	H_1	blood
chr17	40859975	40860101	ENSG00000108799	EZH1	4	16	H_1	blood
chr17	40879652	40880970	ENSG00000108799	EZH1	7	16	H_1	blood
chr17	48817666	48822174	ENSG00000108848	LUC7L3	3	20	H_1	blood
chr17	48827861	48828055	ENSG00000108848	LUC7L3	6	20	H_1	blood
chr17	48818462	48819092	ENSG00000108848	LUC7L3	7	20	H_1	blood
chr17	48828107	48828723	ENSG00000108848	LUC7L3	32	20	H_1	blood
chr17	48828107	48828736	ENSG00000108848	LUC7L3	5	20	H_1	blood
chr17	53478829	53481229	ENSG00000108960	MMD	4	19	H_1	blood
chr4	48371865	48385801	ENSG00000109171	SLAIN2	32	20	H_1	blood
chr4	52729602	52752804	ENSG00000109184	DCUN1D4	2	6	H_1	blood
chr4	52729602	52744020	ENSG00000109184	DCUN1D4	19	6	H_1	blood
chr4	52729602	52758017	ENSG00000109184	DCUN1D4	16	6	H_1	blood
chr4	103644027	103647840	ENSG00000109323	MANBA	13	12.5	H_1	blood
chr4	103610730	103612114	ENSG00000109323	MANBA	3	12.5	H_1	blood
chr4	103635594	103647840	ENSG00000109323	MANBA	10	12.5	H_1	blood
chr4	140046317	140060651	ENSG00000109381	ELF2	25	19.5	H_1	blood
chr4	140058783	140060651	ENSG00000109381	ELF2	30	19.5	H_1	blood
chr4	140037802	140060651	ENSG00000109381	ELF2	12	19.5	H_1	blood
chr4	140037802	140046483	ENSG00000109381	ELF2	8	19.5	H_1	blood
chr4	144336629	144336924	ENSG00000109458	GAB1	13	9	H_1	blood
chr4	144378832	144387378	ENSG00000109458	GAB1	3	9	H_1	blood
chr4	144359151	144361535	ENSG00000109458	GAB1	4	9	H_1	blood
chr4	178274461	178274882	ENSG00000109674	NEIL3	253	18	H_1	blood
chr4	178274461	178281831	ENSG00000109674	NEIL3	113	18	H_1	blood
chr4	178272533	178274882	ENSG00000109674	NEIL3	5	18	H_1	blood
chr4	160107793	160131735	ENSG00000109756	RAPGEF2	8	14.5	H_1	blood
chr4	160107793	160114408	ENSG00000109756	RAPGEF2	5	14.5	H_1	blood
chr4	160225493	160235920	ENSG00000109756	RAPGEF2	5	14.5	H_1	blood
chr4	17816475	17816981	ENSG00000109805	NCAPG	255	3.5	H_1	blood
chr11	47774467	47776216	ENSG00000109920	FNBP4	16	14.5	H_1	blood
chr11	124517260	124518071	ENSG00000110013	SIAE	6	3	H_1	blood
chr11	68318588	68331900	ENSG00000110075	PPP6R3	30	17	H_1	blood
chr11	68350510	68363686	ENSG00000110075	PPP6R3	7	17	H_1	blood
chr11	68560782	68564401	ENSG00000110090	CPT1A	10	8	H_1	blood
chr11	68529002	68529155	ENSG00000110090	CPT1A	5	8	H_1	blood
chr11	10822277	10822382	ENSG00000110321	EIF4G2	4	79	H_1	blood
chr11	102233626	102239279	ENSG00000110330	BIRC2	6	27	H_1	blood
chr11	118656760	118657227	ENSG00000110367	DDX6	6	31	H_1	blood
chr11	119155678	119156276	ENSG00000110395	CBL	3	23	H_1	blood
chr11	119167627	119168191	ENSG00000110395	CBL	3	23	H_1	blood
chr11	119144577	119145663	ENSG00000110395	CBL	2	23	H_1	blood
chr11	33307958	33309057	ENSG00000110422	HIPK3	42	36	H_1	blood
chr11	34991685	35006275	ENSG00000110435	PDHX	7	12	H_1	blood
chr11	34978930	34999729	ENSG00000110435	PDHX	8	12	H_1	blood
chr11	46529740	46534363	ENSG00000110497	AMBRA1	2	4	H_1	blood
chr11	16362557	16362798	ENSG00000110693	SOX6	6	16	H_1	blood
chr11	16068059	16119234	ENSG00000110693	SOX6	4	16	H_1	blood
chr11	16610876	16611723	ENSG00000110693	SOX6	5	16	H_1	blood
chr11	16305301	16309642	ENSG00000110693	SOX6	4	16	H_1	blood
chr11	16117541	16133469	ENSG00000110693	SOX6	8	16	H_1	blood
chr11	16205431	16256217	ENSG00000110693	SOX6	11	16	H_1	blood
chr11	16068059	16077447	ENSG00000110693	SOX6	6	16	H_1	blood
chr11	16119154	16208501	ENSG00000110693	SOX6	6	16	H_1	blood
chr11	16117541	16208501	ENSG00000110693	SOX6	8	16	H_1	blood
chr11	16286243	16307756	ENSG00000110693	SOX6	2	16	H_1	blood
chr11	16117541	16133472	ENSG00000110693	SOX6	3	16	H_1	blood
chr11	16133348	16208501	ENSG00000110693	SOX6	14	16	H_1	blood
chr11	16036487	16119234	ENSG00000110693	SOX6	16	16	H_1	blood
chr11	16117541	16122876	ENSG00000110693	SOX6	7	16	H_1	blood
chr11	16117541	16119234	ENSG00000110693	SOX6	123	16	H_1	blood
chr11	16205431	16208501	ENSG00000110693	SOX6	127	16	H_1	blood
chr11	3789810	3789974	ENSG00000110713	NUP98	20	21	H_1	blood
chr11	3752620	3756554	ENSG00000110713	NUP98	6	21	H_1	blood
chr11	3794861	3797251	ENSG00000110713	NUP98	19	21	H_1	blood
chr11	3789810	3797251	ENSG00000110713	NUP98	3	21	H_1	blood
chr11	3752620	3752808	ENSG00000110713	NUP98	53	21	H_1	blood
chr12	109046047	109048186	ENSG00000110880	CORO1C	133	35	H_1	blood
chr12	122999651	122999774	ENSG00000111011	RSRC2	10	17.5	H_1	blood
chr12	122995655	122999774	ENSG00000111011	RSRC2	30	17.5	H_1	blood
chr12	110893390	110893735	ENSG00000111231	GPN3	4	9	H_1	blood
chr12	12788710	12788908	ENSG00000111269	CREBL2	16	20	H_1	blood
chr12	46633461	46637097	ENSG00000111371	SLC38A1	7	19	H_1	blood
chr12	46622935	46637097	ENSG00000111371	SLC38A1	11	19	H_1	blood
chr12	68696399	68696652	ENSG00000111554	MDM1	5	4	H_1	blood
chr12	69107644	69108533	ENSG00000111581	NUP107	71	5	H_1	blood
chr12	69107644	69108684	ENSG00000111581	NUP107	3	5	H_1	blood
chr12	69644908	69656342	ENSG00000111605	CPSF6	13	19	H_1	blood
chr12	102107867	102110590	ENSG00000111666	CHPT1	29	33.5	H_1	blood
chr12	107236366	107237725	ENSG00000111785	RIC8B	2	2	H_1	blood
chr12	27107077	27110676	ENSG00000111790	FGFR1OP2	11	52.5	H_1	blood
chr6	10703637	10705077	ENSG00000111845	PAK1IP1	8	4	H_1	blood
chr6	10702601	10702872	ENSG00000111845	PAK1IP1	3	4	H_1	blood
chr6	119569424	119628157	ENSG00000111885	MAN1A1	5	20.5	H_1	blood
chr6	119611847	119628157	ENSG00000111885	MAN1A1	3	20.5	H_1	blood
chr6	126176165	126176386	ENSG00000111912	NCOA7	11	6	H_1	blood
chr6	52935854	52941341	ENSG00000112146	FBXO9	43	35.5	H_1	blood
chr6	52943596	52945896	ENSG00000112146	FBXO9	4	35.5	H_1	blood
chr6	56963858	56967677	ENSG00000112200	ZNF451	2	13	H_1	blood
chr6	56989531	56993638	ENSG00000112200	ZNF451	7	13	H_1	blood
chr6	56989531	57006893	ENSG00000112200	ZNF451	8	13	H_1	blood
chr6	56989531	56999668	ENSG00000112200	ZNF451	19	13	H_1	blood
chr6	57017018	57025950	ENSG00000112200	ZNF451	15	13	H_1	blood
chr6	57058639	57075243	ENSG00000112210	RAB23	10	9.5	H_1	blood
chr6	163876310	163899928	ENSG00000112531	QKI	11	17	H_1	blood
chr6	76412360	76421132	ENSG00000112701	SENP6	5	15	H_1	blood
chr6	76331247	76344527	ENSG00000112701	SENP6	9	15	H_1	blood
chr6	76419242	76421132	ENSG00000112701	SENP6	4	15	H_1	blood
chr6	76357446	76369123	ENSG00000112701	SENP6	15	15	H_1	blood
chr6	76412360	76412788	ENSG00000112701	SENP6	10	15	H_1	blood
chr6	76344422	76373234	ENSG00000112701	SENP6	13	15	H_1	blood
chr5	65284462	65290692	ENSG00000112851	ERBB2IP	57	37	H_1	blood
chr5	65288537	65290692	ENSG00000112851	ERBB2IP	5	37	H_1	blood
chr5	65349233	65350779	ENSG00000112851	ERBB2IP	8	37	H_1	blood
chr5	65307876	65310553	ENSG00000112851	ERBB2IP	13	37	H_1	blood
chr5	109049220	109051965	ENSG00000112893	MAN2A1	10	13	H_1	blood
chr5	109152973	109159538	ENSG00000112893	MAN2A1	3	13	H_1	blood
chr5	109065042	109065214	ENSG00000112893	MAN2A1	5	13	H_1	blood
chr5	109049220	109065214	ENSG00000112893	MAN2A1	38	13	H_1	blood
chr5	43675612	43677908	ENSG00000112992	NNT	11	6	H_1	blood
chr5	179976930	179977117	ENSG00000113300	CNOT6	4	5	H_1	blood
chr5	179994087	179995003	ENSG00000113300	CNOT6	6	5	H_1	blood
chr5	179976930	179980471	ENSG00000113300	CNOT6	21	5	H_1	blood
chr5	31421378	31424578	ENSG00000113360	DROSHA	7	5	H_1	blood
chr5	32143854	32143986	ENSG00000113384	GOLPH3	7	31	H_1	blood
chr5	32135677	32143986	ENSG00000113384	GOLPH3	20	31	H_1	blood
chr5	93386435	93388932	ENSG00000113391	FAM172A	6	8	H_1	blood
chr5	131951694	131953986	ENSG00000113522	RAD50	4	5.5	H_1	blood
chr5	134010304	134011815	ENSG00000113615	SEC24A	4	5	H_1	blood
chr5	40728446	40730445	ENSG00000113638	TTC33	3	15	H_1	blood
chr5	167915606	167921655	ENSG00000113643	RARS	45	13	H_1	blood
chr5	167927595	167929110	ENSG00000113643	RARS	8	13	H_1	blood
chr5	167915606	167924353	ENSG00000113643	RARS	8	13	H_1	blood
chr5	134705095	134705832	ENSG00000113648	H2AFY	6	23	H_1	blood
chr5	176468126	176477937	ENSG00000113761	ZNF346	10	12.5	H_1	blood
chr5	176477751	176491602	ENSG00000113761	ZNF346	3	12.5	H_1	blood
chr3	160129707	160134203	ENSG00000113810	SMC4	4	10.5	H_1	blood
chr3	160129707	160130241	ENSG00000113810	SMC4	12	10.5	H_1	blood
chr3	160131260	160137331	ENSG00000113810	SMC4	6	10.5	H_1	blood
chr3	160131260	160132305	ENSG00000113810	SMC4	38	10.5	H_1	blood
chr3	119222378	119236162	ENSG00000113845	TIMMDC1	2	13.5	H_1	blood
chr3	119219541	119236162	ENSG00000113845	TIMMDC1	7	13.5	H_1	blood
chr3	119219541	119222868	ENSG00000113845	TIMMDC1	15	13.5	H_1	blood
chr3	119222378	119222868	ENSG00000113845	TIMMDC1	6	13.5	H_1	blood
chr3	119219541	119232566	ENSG00000113845	TIMMDC1	5	13.5	H_1	blood
chr3	3209317	3216953	ENSG00000113851	CRBN	3	15	H_1	blood
chr3	122215283	122215417	ENSG00000114030	KPNA1	7	10	H_1	blood
chr3	135979320	135980907	ENSG00000114054	PCCB	4	3	H_1	blood
chr3	137947759	137953956	ENSG00000114098	ARMC8	15	11	H_1	blood
chr3	138289159	138291774	ENSG00000114107	CEP70	13	7	H_1	blood
chr3	138289159	138290198	ENSG00000114107	CEP70	15	7	H_1	blood
chr3	141811902	141820683	ENSG00000114126	TFDP2	41	14.5	H_1	blood
chr3	142122515	142133133	ENSG00000114127	XRN1	2	21	H_1	blood
chr3	142116170	142123918	ENSG00000114127	XRN1	11	21	H_1	blood
chr3	142122515	142123918	ENSG00000114127	XRN1	2	21	H_1	blood
chr3	142151502	142151735	ENSG00000114127	XRN1	24	21	H_1	blood
chr3	142144063	142145683	ENSG00000114127	XRN1	26	21	H_1	blood
chr3	20178433	20181856	ENSG00000114166	KAT2B	11	60	H_1	blood
chr3	20167396	20181856	ENSG00000114166	KAT2B	2	60	H_1	blood
chr3	20113075	20113951	ENSG00000114166	KAT2B	28	60	H_1	blood
chr3	20112855	20113951	ENSG00000114166	KAT2B	8	60	H_1	blood
chr3	167413383	167443261	ENSG00000114209	PDCD10	8	22	H_1	blood
chr3	167437849	167443261	ENSG00000114209	PDCD10	6	22	H_1	blood
chr3	49365118	49373029	ENSG00000114316	USP4	2	30.5	H_1	blood
chr3	49372452	49373029	ENSG00000114316	USP4	243	30.5	H_1	blood
chr3	195101737	195112876	ENSG00000114331	ACAP2	15	35	H_1	blood
chr3	195047613	195066046	ENSG00000114331	ACAP2	4	35	H_1	blood
chr3	180651121	180653019	ENSG00000114416	FXR1	35	17	H_1	blood
chr3	71542576	71551139	ENSG00000114861	FOXP1	5	14	H_1	blood
chr3	71090478	71102924	ENSG00000114861	FOXP1	7	14	H_1	blood
chr3	71090478	71096246	ENSG00000114861	FOXP1	3	14	H_1	blood
chr3	52771601	52775515	ENSG00000114904	NEK4	21	5	H_1	blood
chr3	52771601	52773650	ENSG00000114904	NEK4	13	5	H_1	blood
chr2	114697535	114699936	ENSG00000115091	ACTR3	11	91	H_1	blood
chr2	153000340	153006743	ENSG00000115145	STAM2	3	11	H_1	blood
chr2	182374384	182376502	ENSG00000115232	ITGA4	6	36	H_1	blood
chr2	182346324	182350719	ENSG00000115232	ITGA4	4	36	H_1	blood
chr2	182343483	182350719	ENSG00000115232	ITGA4	4	36	H_1	blood
chr2	182322922	182350719	ENSG00000115232	ITGA4	5	36	H_1	blood
chr2	55209650	55214834	ENSG00000115310	RTN4	7	10.5	H_1	blood
chr2	55535944	55536390	ENSG00000115355	CCDC88A	6	6.5	H_1	blood
chr2	58425728	58459247	ENSG00000115392	FANCL	6	16	H_1	blood
chr2	58449076	58457009	ENSG00000115392	FANCL	9	16	H_1	blood
chr2	58449076	58459247	ENSG00000115392	FANCL	114	16	H_1	blood
chr2	61009019	61010344	ENSG00000115421	PAPOLG	5	7	H_1	blood
chr2	61456682	61459667	ENSG00000115464	USP34	7	17	H_1	blood
chr2	61505299	61508377	ENSG00000115464	USP34	12	17	H_1	blood
chr2	61597455	61597714	ENSG00000115464	USP34	6	17	H_1	blood
chr2	242099746	242102816	ENSG00000115685	PPP1R7	16	9	H_1	blood
chr2	242079935	242080168	ENSG00000115687	PASK	9	3.5	H_1	blood
chr2	10784445	10808849	ENSG00000115761	NOL10	2	6	H_1	blood
chr2	37543379	37544322	ENSG00000115825	PRKD3	8	6	H_1	blood
chr2	172305190	172314585	ENSG00000115827	DCAF17	5	4	H_1	blood
chr2	172305190	172309723	ENSG00000115827	DCAF17	5	4	H_1	blood
chr2	201800421	201802689	ENSG00000115942	ORC2	4	7.5	H_1	blood
chr2	148730307	148739650	ENSG00000115947	ORC4	19	8.5	H_1	blood
chr2	148730307	148733544	ENSG00000115947	ORC4	166	8.5	H_1	blood
chr2	68613633	68621308	ENSG00000115956	PLEK	2	80	H_1	blood
chr2	175945387	175986268	ENSG00000115966	ATF2	3	14	H_1	blood
chr2	175976295	175986268	ENSG00000115966	ATF2	12	14	H_1	blood
chr2	202248833	202248939	ENSG00000115993	TRAK2	4	45.5	H_1	blood
chr2	70451685	70457986	ENSG00000116001	TIA1	4	10	H_1	blood
chr2	70455475	70456223	ENSG00000116001	TIA1	3	10	H_1	blood
chr2	178096616	178098999	ENSG00000116044	NFE2L2	38	59	H_1	blood
chr2	73799388	73800551	ENSG00000116127	ALMS1	3	6	H_1	blood
chr2	73784346	73786269	ENSG00000116127	ALMS1	10	6	H_1	blood
chr1	15860731	15863309	ENSG00000116138	DNAJC16	11	4	H_1	blood
chr1	29481207	29481422	ENSG00000116350	SRSF4	47	13	H_1	blood
chr1	112233955	112240119	ENSG00000116473	RAP1A	3	38	H_1	blood
chr1	33413822	33415375	ENSG00000116514	RNF19B	6	35	H_1	blood
chr1	155327106	155327540	ENSG00000116539	ASH1L	2	10	H_1	blood
chr1	155385534	155385714	ENSG00000116539	ASH1L	5	10	H_1	blood
chr1	155348071	155385714	ENSG00000116539	ASH1L	3	10	H_1	blood
chr1	155408117	155429689	ENSG00000116539	ASH1L	24	10	H_1	blood
chr1	155823066	155823597	ENSG00000116580	GON4L	13	6	H_1	blood
chr1	63042932	63044637	ENSG00000116641	DOCK7	2	2	H_1	blood
chr1	63042932	63052295	ENSG00000116641	DOCK7	3	2	H_1	blood
chr1	185143503	185144245	ENSG00000116668	SWT1	9	19.5	H_1	blood
chr1	185183638	185200840	ENSG00000116668	SWT1	142	19.5	H_1	blood
chr1	185153374	185159774	ENSG00000116668	SWT1	2	19.5	H_1	blood
chr1	185149522	185154063	ENSG00000116668	SWT1	3	19.5	H_1	blood
chr1	65830317	65845207	ENSG00000116675	DNAJC6	3	4	H_1	blood
chr1	65830317	65831879	ENSG00000116675	DNAJC6	519	4	H_1	blood
chr1	14057494	14068652	ENSG00000116731	PRDM2	4	5.5	H_1	blood
chr1	16044387	16047883	ENSG00000116786	PLEKHM2	2	7	H_1	blood
chr1	117086932	117087226	ENSG00000116815	CD58	4	14	H_1	blood
chr1	231672958	231678357	ENSG00000116918	TSNAX	4	15	H_1	blood
chr1	236966727	236969533	ENSG00000116984	MTR	2	7	H_1	blood
chr1	76198328	76200556	ENSG00000117054	ACADM	5	9	H_1	blood
chr1	171537385	171544267	ENSG00000117523	PRRC2C	19	20.5	H_1	blood
chr1	171492359	171502100	ENSG00000117523	PRRC2C	7	20.5	H_1	blood
chr1	171537385	171540560	ENSG00000117523	PRRC2C	6	20.5	H_1	blood
chr1	24840803	24841057	ENSG00000117602	RCAN3	16	6.5	H_1	blood
chr1	25553932	25554726	ENSG00000117614	SYF2	36	43.5	H_1	blood
chr1	26772806	26774151	ENSG00000117682	DHDDS	6	5.5	H_1	blood
chr1	212957704	212960979	ENSG00000117697	NSL1	7	9	H_1	blood
chr1	214788174	214792563	ENSG00000117724	CENPF	9	3.5	H_1	blood
chr1	28116072	28120143	ENSG00000117758	STX12	14	7	H_1	blood
chr7	158580694	158591763	ENSG00000117868	ESYT2	12	16	H_1	blood
chr7	158552176	158557544	ENSG00000117868	ESYT2	20	16	H_1	blood
chr3	136323150	136323315	ENSG00000118007	STAG1	27	10	H_1	blood
chr11	118352429	118353210	ENSG00000118058	KMT2A	7	8	H_1	blood
chr1	200550328	200567549	ENSG00000118193	KIF14	4	7.5	H_1	blood
chr1	200539038	200544819	ENSG00000118193	KIF14	5	7.5	H_1	blood
chr1	200550328	200561368	ENSG00000118193	KIF14	10	7.5	H_1	blood
chr2	208461637	208462207	ENSG00000118260	CREB1	3	15	H_1	blood
chr6	90556280	90566918	ENSG00000118412	CASP8AP2	7	16.5	H_1	blood
chr6	90564535	90566918	ENSG00000118412	CASP8AP2	5	16.5	H_1	blood
chr1	70766446	70781249	ENSG00000118454	ANKRD13C	8	12	H_1	blood
chr1	70758070	70781249	ENSG00000118454	ANKRD13C	13	12	H_1	blood
chr6	64356431	64390062	ENSG00000118482	PHF3	6	18	H_1	blood
chr6	131466424	131520713	ENSG00000118507	AKAP7	5	31	H_1	blood
chr6	131466424	131490413	ENSG00000118507	AKAP7	89	31	H_1	blood
chr6	131481198	131490413	ENSG00000118507	AKAP7	37	31	H_1	blood
chr1	114450630	114450813	ENSG00000118655	DCLRE1B	35	4	H_1	blood
chr1	114449617	114450813	ENSG00000118655	DCLRE1B	5	4	H_1	blood
chr4	88983057	88987031	ENSG00000118762	PKD2	3	4.5	H_1	blood
chr4	89028335	89036210	ENSG00000118777	ABCG2	5	4	H_1	blood
chr1	220355598	220356273	ENSG00000118873	RAB3GAP2	4	7.5	H_1	blood
chr2	20939730	20939965	ENSG00000118961	C2orf43	7	3.5	H_1	blood
chr2	204154487	204157049	ENSG00000119004	CYP20A1	6	6	H_1	blood
chr2	204137392	204143411	ENSG00000119004	CYP20A1	3	6	H_1	blood
chr9	115037265	115038293	ENSG00000119314	PTBP3	2	37	H_1	blood
chr9	115013208	115015068	ENSG00000119314	PTBP3	6	37	H_1	blood
chr9	110062421	110074018	ENSG00000119318	RAD23B	14	23	H_1	blood
chr9	131271154	131277918	ENSG00000119392	GLE1	4	7	H_1	blood
chr9	131271154	131271376	ENSG00000119392	GLE1	8	7	H_1	blood
chr9	123924133	123928458	ENSG00000119397	CNTRL	2	7	H_1	blood
chr9	123623366	123624283	ENSG00000119403	PHF19	2	4	H_1	blood
chr9	128419929	128434922	ENSG00000119487	MAPKAP1	4	11	H_1	blood
chr9	126214554	126217058	ENSG00000119522	DENND1A	13	7.5	H_1	blood
chr9	126519981	126531842	ENSG00000119522	DENND1A	32	7.5	H_1	blood
chr14	75136351	75138186	ENSG00000119682	AREL1	9	12	H_1	blood
chr14	73538334	73544244	ENSG00000119707	RBM25	3	15	H_1	blood
chr14	73544076	73550259	ENSG00000119707	RBM25	8	15	H_1	blood
chr2	24046127	24046439	ENSG00000119778	ATAD2B	26	7	H_1	blood
chr2	24042616	24046439	ENSG00000119778	ATAD2B	19	7	H_1	blood
chr2	24090704	24092631	ENSG00000119778	ATAD2B	15	7	H_1	blood
chr2	24103508	24108699	ENSG00000119778	ATAD2B	11	7	H_1	blood
chr2	24098698	24108699	ENSG00000119778	ATAD2B	7	7	H_1	blood
chr2	24103508	24103625	ENSG00000119778	ATAD2B	6	7	H_1	blood
chr2	24283683	24286652	ENSG00000119782	FKBP1B	6	0	H_1	blood
chr2	38536520	38546161	ENSG00000119787	ATL2	5	8	H_1	blood
chr2	64800079	64812679	ENSG00000119844	AFTPH	11	13	H_1	blood
chr10	102697158	102703885	ENSG00000119906	FAM178A	4	6	H_1	blood
chr10	103716353	103717489	ENSG00000120029	C10orf76	14	5	H_1	blood
chr10	103699619	103717489	ENSG00000120029	C10orf76	8	5	H_1	blood
chr10	103649168	103717489	ENSG00000120029	C10orf76	4	5	H_1	blood
chr9	4823547	4833228	ENSG00000120158	RCL1	8	6	H_1	blood
chr9	4860124	4860901	ENSG00000120158	RCL1	21	6	H_1	blood
chr9	4823547	4827033	ENSG00000120158	RCL1	108	6	H_1	blood
chr6	150092297	150094305	ENSG00000120265	PCMT1	53	8	H_1	blood
chr4	147227077	147230127	ENSG00000120519	SLC10A7	22	4	H_1	blood
chr10	27469881	27470510	ENSG00000120539	MASTL	12	5	H_1	blood
chr10	27453992	27454468	ENSG00000120539	MASTL	57	5	H_1	blood
chr10	32562090	32562966	ENSG00000120616	EPC1	10	13	H_1	blood
chr12	541031	547720	ENSG00000120647	CCDC77	6	3.5	H_1	blood
chr13	41826780	41835051	ENSG00000120662	MTRF1	5	12	H_1	blood
chr13	41826780	41828756	ENSG00000120662	MTRF1	13	12	H_1	blood
chr13	41587213	41593568	ENSG00000120690	ELF1	8	48	H_1	blood
chr13	41517087	41518061	ENSG00000120690	ELF1	18	48	H_1	blood
chr13	41515056	41518061	ENSG00000120690	ELF1	3	48	H_1	blood
chr5	138378308	138386735	ENSG00000120725	SIL1	2	3	H_1	blood
chr5	138699447	138700432	ENSG00000120727	PAIP2	97	112	H_1	blood
chr12	99071202	99080651	ENSG00000120868	APAF1	3	24	H_1	blood
chr2	97024782	97026448	ENSG00000121152	NCAPH	4	5	H_1	blood
chr4	154501977	154502712	ENSG00000121210	KIAA0922	2	12	H_1	blood
chr4	154547298	154553990	ENSG00000121210	KIAA0922	6	12	H_1	blood
chr4	154315413	154318485	ENSG00000121211	MND1	34	52	H_1	blood
chr13	20304378	20356931	ENSG00000121390	PSPC1	6	30	H_1	blood
chr7	99952765	99953427	ENSG00000121716	PILRB	5	7.5	H_1	blood
chr1	31810021	31811895	ENSG00000121766	ZCCHC17	48	7	H_1	blood
chr1	145646114	145663367	ENSG00000121848	RNF115	2	6.5	H_1	blood
chr4	39850470	39851272	ENSG00000121892	PDS5A	6	14	H_1	blood
chr4	39839475	39843676	ENSG00000121892	PDS5A	19	14	H_1	blood
chr4	39902045	39904080	ENSG00000121892	PDS5A	14	14	H_1	blood
chr4	39875908	39878773	ENSG00000121892	PDS5A	9	14	H_1	blood
chr4	39843567	39846421	ENSG00000121892	PDS5A	3	14	H_1	blood
chr4	39839475	39847500	ENSG00000121892	PDS5A	4	14	H_1	blood
chr4	39915230	39927553	ENSG00000121892	PDS5A	27	14	H_1	blood
chr1	109427896	109428200	ENSG00000121957	GPSM2	3	7	H_1	blood
chr2	144966169	144969146	ENSG00000121964	GTDC1	42	4	H_1	blood
chr2	144966169	144993304	ENSG00000121964	GTDC1	12	4	H_1	blood
chr2	136071058	136073100	ENSG00000121988	ZRANB3	8	3	H_1	blood
chr2	148653869	148657467	ENSG00000121989	ACVR2A	23	13	H_1	blood
chr5	74842834	74848416	ENSG00000122008	POLK	20	9	H_1	blood
chrX	128692816	128692978	ENSG00000122126	OCRL	6	2	H_1	blood
chr1	160293220	160302347	ENSG00000122218	COPA	16	21	H_1	blood
chr1	93704866	93705453	ENSG00000122483	CCDC18	3	10	H_1	blood
chr1	93648916	93659301	ENSG00000122483	CCDC18	3	10	H_1	blood
chr1	93683294	93692006	ENSG00000122483	CCDC18	7	10	H_1	blood
chr1	92798947	92811471	ENSG00000122484	RPAP2	10	17.5	H_1	blood
chr18	77668145	77668309	ENSG00000122490	PQLC1	16	4.5	H_1	blood
chr7	33397466	33427756	ENSG00000122507	BBS9	5	4	H_1	blood
chr7	35707043	35712888	ENSG00000122557	HERPUD2	8	15	H_1	blood
chr7	26235466	26236101	ENSG00000122566	HNRNPA2B1	6	157	H_1	blood
chr10	70864343	70864495	ENSG00000122862	SRGN	9	877	H_1	blood
chr12	116668337	116669961	ENSG00000123066	MED13L	10	28.5	H_1	blood
chr12	116668237	116675510	ENSG00000123066	MED13L	41	28.5	H_1	blood
chr12	116674625	116675510	ENSG00000123066	MED13L	9	28.5	H_1	blood
chr12	116668337	116675510	ENSG00000123066	MED13L	53	28.5	H_1	blood
chr12	28458581	28544344	ENSG00000123106	CCDC91	2	13.5	H_1	blood
chr12	28408513	28412375	ENSG00000123106	CCDC91	56	13.5	H_1	blood
chr12	28378727	28379132	ENSG00000123106	CCDC91	8	13.5	H_1	blood
chr12	28378727	28412375	ENSG00000123106	CCDC91	82	13.5	H_1	blood
chr5	64824278	64838675	ENSG00000123219	CENPK	8	14	H_1	blood
chr5	64824278	64825026	ENSG00000123219	CENPK	19	14	H_1	blood
chr10	13169744	13178897	ENSG00000123240	OPTN	7	122.5	H_1	blood
chr12	49883247	49884514	ENSG00000123352	SPATS2	6	5	H_1	blood
chr1	47745912	47748131	ENSG00000123473	STIL	60	4	H_1	blood
chr1	47753222	47761520	ENSG00000123473	STIL	3	4	H_1	blood
chr6	99912479	99916494	ENSG00000123552	USP45	9	4	H_1	blood
chr5	150838348	150859050	ENSG00000123643	SLC36A1	8	12	H_1	blood
chr4	122725776	122731254	ENSG00000123737	EXOSC9	6	6	H_1	blood
chr8	141582910	141595410	ENSG00000123908	AGO2	21	24	H_1	blood
chr8	141595217	141616013	ENSG00000123908	AGO2	82	24	H_1	blood
chr8	141595217	141595410	ENSG00000123908	AGO2	28	24	H_1	blood
chr2	223765391	223773868	ENSG00000123983	ACSL3	5	7.5	H_1	blood
chr20	57014000	57016139	ENSG00000124164	VAPB	160	8	H_1	blood
chr20	47570092	47580435	ENSG00000124198	ARFGEF2	6	5	H_1	blood
chr20	47708582	47711500	ENSG00000124207	CSE1L	6	12	H_1	blood
chr20	47707278	47711500	ENSG00000124207	CSE1L	5	12	H_1	blood
chr20	47688822	47689234	ENSG00000124207	CSE1L	3	12	H_1	blood
chr20	47685251	47686834	ENSG00000124207	CSE1L	5	12	H_1	blood
chr20	47788995	47790806	ENSG00000124214	STAU1	8	16.5	H_1	blood
chr20	47782533	47790806	ENSG00000124214	STAU1	10	16.5	H_1	blood
chr19	44429476	44434152	ENSG00000124459	ZNF45	5	3	H_1	blood
chr6	13579682	13584457	ENSG00000124523	SIRT5	65	4	H_1	blood
chr6	41020003	41023738	ENSG00000124596	OARD1	5	6	H_1	blood
chr6	7303782	7310262	ENSG00000124783	SSR1	2	28	H_1	blood
chr6	7410618	7411684	ENSG00000124784	RIOK1	6	5	H_1	blood
chr6	17675459	17676001	ENSG00000124789	NUP153	2	15	H_1	blood
chr6	17669523	17675264	ENSG00000124789	NUP153	19	15	H_1	blood
chr6	17648037	17649531	ENSG00000124789	NUP153	8	15	H_1	blood
chr6	17646297	17649531	ENSG00000124789	NUP153	12	15	H_1	blood
chr6	17675135	17676001	ENSG00000124789	NUP153	12	15	H_1	blood
chr6	17669205	17669777	ENSG00000124789	NUP153	14	15	H_1	blood
chr6	17665469	17669777	ENSG00000124789	NUP153	23	15	H_1	blood
chr6	17665469	17669259	ENSG00000124789	NUP153	33	15	H_1	blood
chr6	18256591	18258636	ENSG00000124795	DEK	8	47.5	H_1	blood
chr6	18236682	18258636	ENSG00000124795	DEK	35	47.5	H_1	blood
chr3	10015311	10016172	ENSG00000125037	EMC3	12	277	H_1	blood
chr16	58594115	58594266	ENSG00000125107	CNOT1	102	21	H_1	blood
chr16	58593707	58594266	ENSG00000125107	CNOT1	27	21	H_1	blood
chr13	95768175	95840796	ENSG00000125257	ABCC4	4	13	H_1	blood
chr13	95813442	95830345	ENSG00000125257	ABCC4	4	13	H_1	blood
chr13	95686858	95705438	ENSG00000125257	ABCC4	4	13	H_1	blood
chr13	95813442	95840796	ENSG00000125257	ABCC4	15	13	H_1	blood
chr13	95695935	95715113	ENSG00000125257	ABCC4	2	13	H_1	blood
chr13	95813442	95818621	ENSG00000125257	ABCC4	5	13	H_1	blood
chr13	95813442	95822882	ENSG00000125257	ABCC4	15	13	H_1	blood
chr13	95886863	95900007	ENSG00000125257	ABCC4	4	13	H_1	blood
chr13	95686858	95715113	ENSG00000125257	ABCC4	3	13	H_1	blood
chr17	42231923	42232779	ENSG00000125319	C17orf53	3	4	H_1	blood
chr4	2659529	2674099	ENSG00000125386	FAM193A	2	8	H_1	blood
chr17	73238416	73239651	ENSG00000125447	GGA3	2	6	H_1	blood
chr17	37579579	37580991	ENSG00000125686	MED1	6	10	H_1	blood
chr17	37575969	37580074	ENSG00000125686	MED1	7	10	H_1	blood
chr19	46357432	46357765	ENSG00000125755	SYMPK	2	7	H_1	blood
chr20	32619327	32621124	ENSG00000125970	RALY	56	20	H_1	blood
chr20	34096771	34097883	ENSG00000126001	CEP250	4	3.5	H_1	blood
chr13	113170753	113181798	ENSG00000126216	TUBGCP3	8	8.5	H_1	blood
chr13	113219424	113223573	ENSG00000126216	TUBGCP3	13	8.5	H_1	blood
chr19	34922765	34924317	ENSG00000126261	UBA2	5	8.5	H_1	blood
chr19	34954930	34955036	ENSG00000126261	UBA2	3	8.5	H_1	blood
chr14	56114742	56115588	ENSG00000126777	KTN1	24	11	H_1	blood
chr14	55647930	55650471	ENSG00000126787	DLGAP5	14	4	H_1	blood
chr14	55613163	55615191	ENSG00000126787	DLGAP5	12	4	H_1	blood
chr14	55625239	55629793	ENSG00000126787	DLGAP5	3	4	H_1	blood
chr5	179134132	179137066	ENSG00000127022	CANX	2	41	H_1	blood
chr5	179136873	179143295	ENSG00000127022	CANX	14	41	H_1	blood
chr5	179136873	179147561	ENSG00000127022	CANX	4	41	H_1	blood
chr14	99723807	99724176	ENSG00000127152	BCL11B	5	4	H_1	blood
chr12	70149163	70150443	ENSG00000127328	RAB3IP	6	6	H_1	blood
chr12	70193988	70195501	ENSG00000127328	RAB3IP	90	6	H_1	blood
chr1	19519926	19523759	ENSG00000127481	UBR4	6	13	H_1	blood
chr1	21097422	21100103	ENSG00000127483	HP1BP3	59	30	H_1	blood
chr1	21076215	21100103	ENSG00000127483	HP1BP3	25	30	H_1	blood
chr1	21076215	21076375	ENSG00000127483	HP1BP3	11	30	H_1	blood
chr1	21091869	21100103	ENSG00000127483	HP1BP3	10	30	H_1	blood
chr1	21083658	21100103	ENSG00000127483	HP1BP3	59	30	H_1	blood
chr19	16472589	16472795	ENSG00000127527	EPS15L1	2	11	H_1	blood
chr19	5047486	5082515	ENSG00000127663	KDM4B	9	10	H_1	blood
chr7	77210743	77212967	ENSG00000127947	PTPN12	16	18	H_1	blood
chr17	20107645	20109225	ENSG00000128487	SPECC1	215	6.5	H_1	blood
chr17	19921299	20013875	ENSG00000128487	SPECC1	12	6.5	H_1	blood
chr7	117825700	117828459	ENSG00000128534	NAA38	23	30	H_1	blood
chr7	131060182	131073731	ENSG00000128585	MKLN1	18	26	H_1	blood
chr7	131113791	131130662	ENSG00000128585	MKLN1	3	26	H_1	blood
chr7	131071878	131084192	ENSG00000128585	MKLN1	50	26	H_1	blood
chr7	131071878	131073731	ENSG00000128585	MKLN1	24	26	H_1	blood
chr7	131060182	131084192	ENSG00000128585	MKLN1	38	26	H_1	blood
chr7	129760588	129762042	ENSG00000128607	KLHDC10	14	5	H_1	blood
chr2	171709223	171710532	ENSG00000128683	GAD1	4	2	H_1	blood
chr2	172782046	172809519	ENSG00000128708	HAT1	96	13	H_1	blood
chr15	41361767	41362745	ENSG00000128908	INO80	39	4	H_1	blood
chr15	41347444	41348904	ENSG00000128908	INO80	4	4	H_1	blood
chr15	60734614	60737990	ENSG00000128915	NARG2	102	10	H_1	blood
chr15	62299506	62306191	ENSG00000129003	VPS13C	22	19	H_1	blood
chr15	62325639	62336454	ENSG00000129003	VPS13C	5	19	H_1	blood
chr14	20820403	20822406	ENSG00000129484	PARP2	4	4	H_1	blood
chr5	111611022	111643187	ENSG00000129595	EPB41L4A	19	7	H_1	blood
chr8	37967896	37968351	ENSG00000129691	ASH2L	8	15.5	H_1	blood
chr8	37974167	37976881	ENSG00000129691	ASH2L	7	15.5	H_1	blood
chr8	37990971	37993284	ENSG00000129691	ASH2L	11	15.5	H_1	blood
chr8	37971709	37976881	ENSG00000129691	ASH2L	187	15.5	H_1	blood
chr6	170162524	170168267	ENSG00000130023	ERMARD	12	2	H_1	blood
chr8	21832180	21835354	ENSG00000130227	XPO7	16	19	H_1	blood
chr8	21832180	21837714	ENSG00000130227	XPO7	53	19	H_1	blood
chr8	21832180	21845368	ENSG00000130227	XPO7	4	19	H_1	blood
chr8	21835280	21837714	ENSG00000130227	XPO7	29	19	H_1	blood
chr19	5604593	5604947	ENSG00000130254	SAFB2	5	11	H_1	blood
chr2	240929490	240954277	ENSG00000130414	NDUFA10	7	15	H_1	blood
chr2	240929490	240946787	ENSG00000130414	NDUFA10	14	15	H_1	blood
chr2	240944626	240954277	ENSG00000130414	NDUFA10	4	15	H_1	blood
chr2	240929490	240951113	ENSG00000130414	NDUFA10	3	15	H_1	blood
chr9	138773478	138774924	ENSG00000130559	CAMSAP1	8	3.5	H_1	blood
chr9	138839643	138845599	ENSG00000130560	UBAC1	2	13	H_1	blood
chr22	46189424	46202902	ENSG00000130638	ATXN10	3	10.5	H_1	blood
chr22	46125304	46136418	ENSG00000130638	ATXN10	3	10.5	H_1	blood
chr1	26594973	26596105	ENSG00000130695	CEP85	14	6.5	H_1	blood
chr19	39819639	39823766	ENSG00000130755	GMFG	4	66.5	H_1	blood
chr19	10273342	10288043	ENSG00000130816	DNMT1	3	8	H_1	blood
chr19	10273342	10274036	ENSG00000130816	DNMT1	10	8	H_1	blood
chr19	10273342	10277361	ENSG00000130816	DNMT1	22	8	H_1	blood
chr19	10286215	10288043	ENSG00000130816	DNMT1	19	8	H_1	blood
chr19	10283765	10288043	ENSG00000130816	DNMT1	6	8	H_1	blood
chrX	153996576	153997585	ENSG00000130826	DKC1	6	6.5	H_1	blood
chrX	154016301	154018297	ENSG00000130830	MPP1	11	229	H_1	blood
chrX	154018228	154020560	ENSG00000130830	MPP1	4	229	H_1	blood
chr18	74561481	74563895	ENSG00000130856	ZNF236	85	4.5	H_1	blood
chr9	99220660	99220823	ENSG00000130956	HABP4	7	8	H_1	blood
chr4	2129839	2133017	ENSG00000130997	POLN	3	4	H_1	blood
chr20	34317233	34320057	ENSG00000131051	RBM39	56	42	H_1	blood
chr16	85667519	85667738	ENSG00000131149	GSE1	300	3	H_1	blood
chrX	74332720	74334666	ENSG00000131269	ABCB7	4	6.5	H_1	blood
chr3	17292609	17300083	ENSG00000131374	TBC1D5	5	8	H_1	blood
chr5	139819703	139828890	ENSG00000131503	ANKHD1	2	16	H_1	blood
chr5	140961878	140963182	ENSG00000131504	DIAPH1	6	40	H_1	blood
chr5	138979956	138994551	ENSG00000131508	UBE2D2	55	48	H_1	blood
chr5	138994281	139003046	ENSG00000131508	UBE2D2	2	48	H_1	blood
chr11	70200406	70202360	ENSG00000131626	PPFIA1	3	9	H_1	blood
chrX	117576206	117577650	ENSG00000131725	WDR44	2	7	H_1	blood
chr17	38551700	38552717	ENSG00000131747	TOP2A	12	5	H_1	blood
chr1	146765312	146766199	ENSG00000131778	CHD1L	13	5	H_1	blood
chr14	58690339	58690574	ENSG00000131966	ACTR10	26	13	H_1	blood
chr14	58681922	58690574	ENSG00000131966	ACTR10	4	13	H_1	blood
chr14	58690339	58697198	ENSG00000131966	ACTR10	4	13	H_1	blood
chr2	239093650	239093928	ENSG00000132323	ILKAP	5	7	H_1	blood
chr2	239090705	239093928	ENSG00000132323	ILKAP	20	7	H_1	blood
chr17	1746096	1747980	ENSG00000132383	RPA1	26	17	H_1	blood
chr17	4200011	4207040	ENSG00000132388	UBE2G1	2	13	H_1	blood
chr17	4200011	4210418	ENSG00000132388	UBE2G1	3	13	H_1	blood
chr17	4186092	4200109	ENSG00000132388	UBE2G1	24	13	H_1	blood
chr3	127980970	127983624	ENSG00000132394	EEFSEC	6	7	H_1	blood
chr4	6995910	7002978	ENSG00000132405	TBC1D14	21	28.5	H_1	blood
chr6	99860426	99864304	ENSG00000132424	PNISR	7	32.5	H_1	blood
chr4	73950965	73958017	ENSG00000132466	ANKRD17	8	11	H_1	blood
chr4	73956383	73958017	ENSG00000132466	ANKRD17	24	11	H_1	blood
chr8	100286425	100287482	ENSG00000132549	VPS13B	6	16	H_1	blood
chr8	100443764	100533238	ENSG00000132549	VPS13B	4	16	H_1	blood
chr8	100396435	100454863	ENSG00000132549	VPS13B	2	16	H_1	blood
chr8	100515063	100523740	ENSG00000132549	VPS13B	13	16	H_1	blood
chr16	69404385	69406258	ENSG00000132604	TERF2	125	7	H_1	blood
chr20	2866935	2903931	ENSG00000132670	PTPRA	3	10.5	H_1	blood
chr20	2928627	2945848	ENSG00000132670	PTPRA	14	10.5	H_1	blood
chr20	2903852	2945848	ENSG00000132670	PTPRA	5	10.5	H_1	blood
chr20	2967410	2988066	ENSG00000132670	PTPRA	2	10.5	H_1	blood
chr20	2944917	2945848	ENSG00000132670	PTPRA	161	10.5	H_1	blood
chr1	155695172	155695810	ENSG00000132676	DAP3	32	19	H_1	blood
chr1	155691307	155695810	ENSG00000132676	DAP3	25	19	H_1	blood
chr1	155896466	155896947	ENSG00000132680	KIAA0907	9	9	H_1	blood
chr1	155891165	155891709	ENSG00000132680	KIAA0907	4	9	H_1	blood
chr1	46067926	46070688	ENSG00000132780	NASP	11	13.5	H_1	blood
chr5	77423853	77461496	ENSG00000132842	AP3B1	5	13.5	H_1	blood
chr13	20409616	20409829	ENSG00000132950	ZMYM5	6	4.5	H_1	blood
chr13	26974589	26975761	ENSG00000132964	CDK8	50	8	H_1	blood
chr17	8421948	8422268	ENSG00000133026	MYH10	4	4	H_1	blood
chr1	205238077	205239012	ENSG00000133069	TMCC2	6	9	H_1	blood
chr13	36886281	36886614	ENSG00000133104	SPG20	2	10.5	H_1	blood
chr13	43528083	43544806	ENSG00000133106	EPSTI1	7	10	H_1	blood
chr17	71208816	71223403	ENSG00000133193	FAM104A	2	45	H_1	blood
chr5	93964515	93966448	ENSG00000133302	ANKRD32	11	4.5	H_1	blood
chr5	93978977	93990457	ENSG00000133302	ANKRD32	16	4.5	H_1	blood
chr16	15973660	15978062	ENSG00000133393	FOPNL	16	8	H_1	blood
chr3	194180199	194182965	ENSG00000133657	ATP13A3	5	7	H_1	blood
chr12	72051305	72054207	ENSG00000133858	ZFC3H1	14	14	H_1	blood
chr12	72051328	72054207	ENSG00000133858	ZFC3H1	5	14	H_1	blood
chr12	72036215	72038098	ENSG00000133858	ZFC3H1	2	14	H_1	blood
chr5	68470703	68471364	ENSG00000134057	CCNB1	63	26	H_1	blood
chr1	114397092	114397671	ENSG00000134242	PTPN22	5	11	H_1	blood
chr1	114362198	114377061	ENSG00000134242	PTPN22	2	11	H_1	blood
chr1	114391161	114397671	ENSG00000134242	PTPN22	10	11	H_1	blood
chr1	114372213	114377061	ENSG00000134242	PTPN22	14	11	H_1	blood
chr1	111690263	111703918	ENSG00000134255	CEPT1	5	6	H_1	blood
chr1	111690263	111690675	ENSG00000134255	CEPT1	3	6	H_1	blood
chr12	42778741	42792796	ENSG00000134283	PPHLN1	5	11	H_1	blood
chr12	42768664	42792796	ENSG00000134283	PPHLN1	3	11	H_1	blood
chr12	42768757	42781337	ENSG00000134283	PPHLN1	2	11	H_1	blood
chr2	8910799	8917022	ENSG00000134313	KIDINS220	11	17	H_1	blood
chr2	11426664	11427862	ENSG00000134318	ROCK2	18	5	H_1	blood
chr1	193202122	193205486	ENSG00000134371	CDC73	8	18	H_1	blood
chr1	193107214	193111196	ENSG00000134371	CDC73	12	18	H_1	blood
chr1	193172924	193181607	ENSG00000134371	CDC73	6	18	H_1	blood
chr1	193172924	193205486	ENSG00000134371	CDC73	4	18	H_1	blood
chr18	55278868	55283207	ENSG00000134440	NARS	36	23.5	H_1	blood
chr10	6001716	6002530	ENSG00000134470	IL15RA	11	2	H_1	blood
chr1	31465236	31468067	ENSG00000134644	PUM1	4	9.5	H_1	blood
chr1	52981562	52992045	ENSG00000134744	ZCCHC11	6	7	H_1	blood
chr4	56277780	56284152	ENSG00000134851	TMEM165	28	18	H_1	blood
chr13	99896085	99896878	ENSG00000134882	UBAC2	6	14.5	H_1	blood
chr13	99890680	99896878	ENSG00000134882	UBAC2	15	14.5	H_1	blood
chr5	112128142	112137080	ENSG00000134982	APC	3	12	H_1	blood
chr5	112128142	112128674	ENSG00000134982	APC	13	12	H_1	blood
chr9	86292641	86301070	ENSG00000135018	UBQLN1	2	39	H_1	blood
chr9	86293355	86301070	ENSG00000135018	UBQLN1	34	39	H_1	blood
chr9	86297865	86301070	ENSG00000135018	UBQLN1	72	39	H_1	blood
chr9	86294689	86301070	ENSG00000135018	UBQLN1	13	39	H_1	blood
chr9	88257741	88261333	ENSG00000135049	AGTPBP1	20	29	H_1	blood
chr9	88211276	88248289	ENSG00000135049	AGTPBP1	4	29	H_1	blood
chr9	88284399	88327481	ENSG00000135049	AGTPBP1	33	29	H_1	blood
chr9	88307603	88327481	ENSG00000135049	AGTPBP1	65	29	H_1	blood
chr9	88233897	88248289	ENSG00000135049	AGTPBP1	4	29	H_1	blood
chr12	118619175	118619412	ENSG00000135090	TAOK3	6	16.5	H_1	blood
chr7	80275967	80303463	ENSG00000135218	CD36	2	39	H_1	blood
chr6	84894904	84896341	ENSG00000135315	KIAA1009	7	3	H_1	blood
chr11	34107610	34107960	ENSG00000135387	CAPRIN1	5	20	H_1	blood
chr11	34111725	34113603	ENSG00000135387	CAPRIN1	4	20	H_1	blood
chr11	34093272	34093534	ENSG00000135387	CAPRIN1	3	20	H_1	blood
chr6	139264649	139265759	ENSG00000135597	REPS1	8	4.5	H_1	blood
chr2	71753349	71766369	ENSG00000135636	DYSF	3	27	H_1	blood
chr12	62708570	62749256	ENSG00000135655	USP15	7	61	H_1	blood
chr12	62743001	62749256	ENSG00000135655	USP15	55	61	H_1	blood
chr12	69222550	69230529	ENSG00000135679	MDM2	7	24	H_1	blood
chr12	69214104	69218431	ENSG00000135679	MDM2	10	24	H_1	blood
chr12	69210591	69218431	ENSG00000135679	MDM2	3	24	H_1	blood
chr16	66764014	66766408	ENSG00000135720	DYNC1LI2	18	13	H_1	blood
chr1	230798886	230800333	ENSG00000135775	COG2	33	7	H_1	blood
chr1	179972308	179975702	ENSG00000135837	CEP350	62	13	H_1	blood
chr1	180031354	180034407	ENSG00000135837	CEP350	12	13	H_1	blood
chr1	179955303	179956421	ENSG00000135837	CEP350	10	13	H_1	blood
chr1	182778977	182781348	ENSG00000135838	NPL	12	21	H_1	blood
chr1	180366650	180382606	ENSG00000135847	ACBD6	35	11	H_1	blood
chr2	219394678	219399429	ENSG00000135913	USP37	3	5	H_1	blood
chr2	219394678	219411021	ENSG00000135913	USP37	14	5	H_1	blood
chr2	100065797	100081447	ENSG00000135945	REV1	6	7	H_1	blood
chr2	100078957	100081447	ENSG00000135945	REV1	11	7	H_1	blood
chr2	109067483	109068922	ENSG00000135968	GCC2	18	8	H_1	blood
chr2	149519350	149522715	ENSG00000135999	EPC2	2	8.5	H_1	blood
chr12	94562928	94580249	ENSG00000136040	PLXNC1	8	52	H_1	blood
chr12	94613791	94621011	ENSG00000136040	PLXNC1	2	52	H_1	blood
chr13	51501542	51504895	ENSG00000136104	RNASEH2B	9	25	H_1	blood
chr13	46090277	46099186	ENSG00000136152	COG3	2	5	H_1	blood
chr13	46090277	46093229	ENSG00000136152	COG3	10	5	H_1	blood
chr13	48830312	48832372	ENSG00000136156	ITM2B	13	491	H_1	blood
chr13	48827980	48830357	ENSG00000136156	ITM2B	2	491	H_1	blood
chr13	50025688	50026045	ENSG00000136169	SETDB2	30	5	H_1	blood
chr7	23224688	23224917	ENSG00000136243	NUPL2	18	6.5	H_1	blood
chr7	23224688	23226765	ENSG00000136243	NUPL2	10	6.5	H_1	blood
chr7	6624646	6624891	ENSG00000136247	ZDHHC4	4	4.5	H_1	blood
chr17	56081011	56082402	ENSG00000136450	SRSF1	2	33	H_1	blood
chr17	59821792	59857762	ENSG00000136492	BRIP1	7	5	H_1	blood
chr17	59853761	59857762	ENSG00000136492	BRIP1	24	5	H_1	blood
chr17	59853761	59861785	ENSG00000136492	BRIP1	5	5	H_1	blood
chr17	47882724	47888936	ENSG00000136504	KAT7	2	13.5	H_1	blood
chr3	179310431	179319578	ENSG00000136522	MRPL47	8	12	H_1	blood
chr3	185638891	185639914	ENSG00000136527	TRA2B	15	21.5	H_1	blood
chr2	162036124	162061304	ENSG00000136560	TANK	15	15.5	H_1	blood
chr2	162036124	162081257	ENSG00000136560	TANK	3	15.5	H_1	blood
chr1	220179447	220180680	ENSG00000136628	EPRS	6	9	H_1	blood
chr1	213251037	213290752	ENSG00000136643	RPS6KC1	10	4	H_1	blood
chr2	128525762	128528578	ENSG00000136709	WDR33	3	6	H_1	blood
chr2	128520635	128528578	ENSG00000136709	WDR33	2	6	H_1	blood
chr2	128750760	128754065	ENSG00000136715	SAP130	5	6	H_1	blood
chr2	128772376	128774121	ENSG00000136715	SAP130	2	6	H_1	blood
chr2	128944256	128945188	ENSG00000136731	UGGT1	12	13	H_1	blood
chr2	128855002	128867320	ENSG00000136731	UGGT1	4	13	H_1	blood
chr10	17746429	17747740	ENSG00000136738	STAM	38	10	H_1	blood
chr10	17742189	17747740	ENSG00000136738	STAM	2	10	H_1	blood
chr10	27431315	27434519	ENSG00000136758	YME1L1	26	19	H_1	blood
chr10	27420787	27425314	ENSG00000136758	YME1L1	2	19	H_1	blood
chr9	131254704	131255084	ENSG00000136811	ODF2	6	6	H_1	blood
chr9	131235191	131236020	ENSG00000136811	ODF2	16	6	H_1	blood
chr9	114148656	114154104	ENSG00000136813	KIAA0368	8	6	H_1	blood
chr9	100308466	100308623	ENSG00000136842	TMOD1	2	41	H_1	blood
chr9	102722198	102722437	ENSG00000136874	STX17	15	4.5	H_1	blood
chr9	103070781	103072661	ENSG00000136891	TEX10	4	3	H_1	blood
chr9	127670655	127674305	ENSG00000136935	GOLGA1	47	5	H_1	blood
chr9	33948371	33953472	ENSG00000137073	UBAP2	31	41.5	H_1	blood
chr9	33948371	33948585	ENSG00000137073	UBAP2	29	41.5	H_1	blood
chr9	33960823	33963789	ENSG00000137073	UBAP2	234	41.5	H_1	blood
chr9	33971648	33996331	ENSG00000137073	UBAP2	3	41.5	H_1	blood
chr9	33971648	33998862	ENSG00000137073	UBAP2	4	41.5	H_1	blood
chr9	33960823	33973235	ENSG00000137073	UBAP2	11	41.5	H_1	blood
chr9	33932559	33933626	ENSG00000137073	UBAP2	35	41.5	H_1	blood
chr9	33944362	33948585	ENSG00000137073	UBAP2	3	41.5	H_1	blood
chr9	33986757	33998862	ENSG00000137073	UBAP2	9	41.5	H_1	blood
chr9	33986757	34017187	ENSG00000137073	UBAP2	21	41.5	H_1	blood
chr9	33944362	33956144	ENSG00000137073	UBAP2	14	41.5	H_1	blood
chr9	33953282	33956144	ENSG00000137073	UBAP2	14	41.5	H_1	blood
chr9	33971648	33973235	ENSG00000137073	UBAP2	175	41.5	H_1	blood
chr9	33953282	33996331	ENSG00000137073	UBAP2	4	41.5	H_1	blood
chr9	33960823	33996331	ENSG00000137073	UBAP2	14	41.5	H_1	blood
chr9	33971648	33989124	ENSG00000137073	UBAP2	5	41.5	H_1	blood
chr9	33956076	33963789	ENSG00000137073	UBAP2	7	41.5	H_1	blood
chr9	33996220	34017187	ENSG00000137073	UBAP2	11	41.5	H_1	blood
chr9	33996220	33998862	ENSG00000137073	UBAP2	18	41.5	H_1	blood
chr9	33948371	33956144	ENSG00000137073	UBAP2	18	41.5	H_1	blood
chr9	33932559	33933644	ENSG00000137073	UBAP2	17	41.5	H_1	blood
chr9	33953282	33963789	ENSG00000137073	UBAP2	4	41.5	H_1	blood
chr9	36375930	36390613	ENSG00000137075	RNF38	15	13.5	H_1	blood
chr9	36369715	36376124	ENSG00000137075	RNF38	12	13.5	H_1	blood
chr9	36369715	36390613	ENSG00000137075	RNF38	4	13.5	H_1	blood
chr9	36352738	36353328	ENSG00000137075	RNF38	8	13.5	H_1	blood
chr9	36375930	36376124	ENSG00000137075	RNF38	42	13.5	H_1	blood
chr9	37424841	37426651	ENSG00000137106	GRHPR	11	13.5	H_1	blood
chr9	19378449	19378798	ENSG00000137154	RPS6	5	192	H_1	blood
chr6	3284085	3298452	ENSG00000137266	SLC22A23	5	4	H_1	blood
chr6	3410421	3416089	ENSG00000137266	SLC22A23	8	4	H_1	blood
chr4	153874650	153875471	ENSG00000137460	FHDC1	20	3	H_1	blood
chr11	72598514	72600990	ENSG00000137478	FCHSD2	5	16	H_1	blood
chr11	72695132	72700142	ENSG00000137478	FCHSD2	14	16	H_1	blood
chr11	71706495	71706597	ENSG00000137522	RNF121	5	4	H_1	blood
chr4	170428187	170429482	ENSG00000137601	NEK1	17	8	H_1	blood
chr4	170523158	170523829	ENSG00000137601	NEK1	16	8	H_1	blood
chr4	170428187	170459062	ENSG00000137601	NEK1	10	8	H_1	blood
chr4	170501992	170520348	ENSG00000137601	NEK1	2	8	H_1	blood
chr4	170501992	170511960	ENSG00000137601	NEK1	2	8	H_1	blood
chr11	111622882	111624301	ENSG00000137713	PPP2R1B	4	5	H_1	blood
chr15	59205697	59209198	ENSG00000137776	SLTM	14	18	H_1	blood
chr15	59179173	59179739	ENSG00000137776	SLTM	3	18	H_1	blood
chr15	59204761	59205895	ENSG00000137776	SLTM	43	18	H_1	blood
chr15	41667909	41669502	ENSG00000137804	NUSAP1	265	17	H_1	blood
chr15	41648236	41669502	ENSG00000137804	NUSAP1	52	17	H_1	blood
chr15	69713985	69714774	ENSG00000137807	KIF23	9	5.5	H_1	blood
chr15	69728476	69729061	ENSG00000137807	KIF23	2	5.5	H_1	blood
chr15	40920267	40921569	ENSG00000137812	CASC5	10	21	H_1	blood
chr15	40938035	40939272	ENSG00000137812	CASC5	9	21	H_1	blood
chr15	42851536	42856055	ENSG00000137814	HAUS2	11	4	H_1	blood
chr15	56993130	56993436	ENSG00000137871	ZNF280D	3	6	H_1	blood
chr1	89318789	89319029	ENSG00000137947	GTF2B	12	17	H_1	blood
chr2	26505712	26505919	ENSG00000138029	HADHB	9	10	H_1	blood
chr2	44436348	44445676	ENSG00000138032	PPM1B	12	13.5	H_1	blood
chr2	44436348	44436466	ENSG00000138032	PPM1B	48	13.5	H_1	blood
chr2	55785910	55786104	ENSG00000138041	SMEK2	2	19	H_1	blood
chr2	55804450	55806917	ENSG00000138041	SMEK2	6	19	H_1	blood
chr2	48045917	48046217	ENSG00000138081	FBXO11	2	13.5	H_1	blood
chr2	48065997	48066908	ENSG00000138081	FBXO11	16	13.5	H_1	blood
chr10	94388564	94390121	ENSG00000138160	KIF11	3	5	H_1	blood
chr10	91498714	91522592	ENSG00000138182	KIF20B	9	6	H_1	blood
chr10	91511102	91522592	ENSG00000138182	KIF20B	49	6	H_1	blood
chr10	94653105	94659401	ENSG00000138190	EXOC6	2	9.5	H_1	blood
chr10	70218860	70229920	ENSG00000138346	DNA2	3	8	H_1	blood
chr10	70190192	70190417	ENSG00000138346	DNA2	23	8	H_1	blood
chr10	70209784	70225569	ENSG00000138346	DNA2	5	8	H_1	blood
chr10	70202673	70204840	ENSG00000138346	DNA2	2	8	H_1	blood
chr10	70227879	70229920	ENSG00000138346	DNA2	6	8	H_1	blood
chr2	217329319	217332769	ENSG00000138375	SMARCAL1	7	3	H_1	blood
chr2	203818727	203820481	ENSG00000138380	CARF	13	5	H_1	blood
chr2	170387096	170401345	ENSG00000138399	FASTKD1	4	7	H_1	blood
chr3	101117704	101136634	ENSG00000138468	SENP7	9	9.5	H_1	blood
chr4	89827529	89859392	ENSG00000138640	FAM13A	44	6	H_1	blood
chr4	89870476	89873545	ENSG00000138640	FAM13A	4	6	H_1	blood
chr4	89859238	89870589	ENSG00000138640	FAM13A	12	6	H_1	blood
chr4	89827529	89870589	ENSG00000138640	FAM13A	10	6	H_1	blood
chr4	113483526	113506881	ENSG00000138658	C4orf21	4	3	H_1	blood
chr4	83799882	83803093	ENSG00000138674	SEC31A	6	12	H_1	blood
chr4	83795763	83796975	ENSG00000138674	SEC31A	2	12	H_1	blood
chr4	83799882	83803090	ENSG00000138674	SEC31A	4	12	H_1	blood
chr4	128995614	129012667	ENSG00000138709	LARP1B	6	8.5	H_1	blood
chr4	128995614	128999117	ENSG00000138709	LARP1B	26	8.5	H_1	blood
chr4	77045801	77065626	ENSG00000138750	NUP54	3	12.5	H_1	blood
chr4	77065301	77065626	ENSG00000138750	NUP54	85	12.5	H_1	blood
chr4	77055327	77065626	ENSG00000138750	NUP54	16	12.5	H_1	blood
chr4	79747190	79754841	ENSG00000138756	BMP2K	3	27	H_1	blood
chr4	79780737	79786874	ENSG00000138756	BMP2K	3	27	H_1	blood
chr4	79747190	79772210	ENSG00000138756	BMP2K	9	27	H_1	blood
chr4	106345352	106377902	ENSG00000138777	PPA2	9	6	H_1	blood
chr4	104082491	104084710	ENSG00000138778	CENPE	2	3	H_1	blood
chr4	110862101	110866431	ENSG00000138798	EGF	2	3	H_1	blood
chr4	110384056	110384800	ENSG00000138802	SEC24B	3	8.5	H_1	blood
chr4	110412482	110416012	ENSG00000138802	SEC24B	38	8.5	H_1	blood
chr4	103225473	103236987	ENSG00000138821	SLC39A8	3	4.5	H_1	blood
chr12	12022357	12022903	ENSG00000139083	ETV6	3	16	H_1	blood
chr12	32751430	32764217	ENSG00000139132	FGD4	12	9	H_1	blood
chr12	32760890	32764217	ENSG00000139132	FGD4	7	9	H_1	blood
chr12	89860546	89866052	ENSG00000139323	POC1B	26	14	H_1	blood
chr12	89853414	89866052	ENSG00000139323	POC1B	15	14	H_1	blood
chr12	97303529	97306595	ENSG00000139350	NEDD1	9	4.5	H_1	blood
chr12	129299319	129299615	ENSG00000139370	SLC15A4	4	17	H_1	blood
chr13	25901053	25901650	ENSG00000139496	NUPL1	4	9.5	H_1	blood
chr13	28155433	28155940	ENSG00000139517	LNX2	17	4	H_1	blood
chr13	32893213	32900750	ENSG00000139618	BRCA2	3	3	H_1	blood
chr13	48916734	48923159	ENSG00000139687	RB1	2	6.5	H_1	blood
chr12	123829804	123834988	ENSG00000139697	SBNO1	3	13	H_1	blood
chr13	78293666	78327493	ENSG00000139737	SLAIN1	5	11	H_1	blood
chr13	113873258	113883833	ENSG00000139842	CUL4A	3	16	H_1	blood
chr14	69588933	69616220	ENSG00000139990	DCAF5	10	10	H_1	blood
chr14	90397884	90398971	ENSG00000140025	EFCAB11	17	19	H_1	blood
chr14	102659799	102661457	ENSG00000140153	WDR20	23	6.5	H_1	blood
chr15	57383986	57387361	ENSG00000140262	TCF12	5	7	H_1	blood
chr15	59963381	59964938	ENSG00000140299	BNIP2	7	29	H_1	blood
chr15	76580186	76585041	ENSG00000140374	ETFA	15	20	H_1	blood
chr8	71126137	71128999	ENSG00000140396	NCOA2	50	14	H_1	blood
chr8	71071739	71075089	ENSG00000140396	NCOA2	15	14	H_1	blood
chr15	63845913	63855207	ENSG00000140455	USP3	5	31	H_1	blood
chr15	63850304	63852169	ENSG00000140455	USP3	4	31	H_1	blood
chr15	63845913	63852169	ENSG00000140455	USP3	5	31	H_1	blood
chr15	101104896	101105470	ENSG00000140471	LINS	229	2	H_1	blood
chr15	101104892	101105470	ENSG00000140471	LINS	19	2	H_1	blood
chr15	89656955	89659752	ENSG00000140526	ABHD2	67	45	H_1	blood
chr15	90982563	90986710	ENSG00000140575	IQGAP1	8	75	H_1	blood
chr15	90984737	90986710	ENSG00000140575	IQGAP1	10	75	H_1	blood
chr16	14720962	14721193	ENSG00000140694	PARN	48	15	H_1	blood
chr16	14693760	14698083	ENSG00000140694	PARN	10	15	H_1	blood
chr16	14687157	14698083	ENSG00000140694	PARN	8	15	H_1	blood
chr16	14645877	14649566	ENSG00000140694	PARN	7	15	H_1	blood
chr16	22360599	22361170	ENSG00000140743	CDR2	3	4	H_1	blood
chr16	72122885	72124685	ENSG00000140830	TXNL4B	26	33.5	H_1	blood
chr17	16004563	16005119	ENSG00000141027	NCOR1	7	17	H_1	blood
chr17	18768781	18769265	ENSG00000141127	PRPSAP2	17	10	H_1	blood
chr17	600657	602620	ENSG00000141252	VPS53	12	8	H_1	blood
chr17	45695715	45696530	ENSG00000141279	NPEPPS	6	15	H_1	blood
chr17	28011580	28030080	ENSG00000141298	SSH2	8	68	H_1	blood
chr17	28003837	28004759	ENSG00000141298	SSH2	11	68	H_1	blood
chr17	28011580	28022541	ENSG00000141298	SSH2	3	68	H_1	blood
chr17	28022476	28030080	ENSG00000141298	SSH2	2	68	H_1	blood
chr18	33606862	33613800	ENSG00000141425	RPRD1A	4	13	H_1	blood
chr18	19144163	19148055	ENSG00000141446	ESCO1	2	7	H_1	blood
chr18	21087948	21089243	ENSG00000141452	C18orf8	8	9.5	H_1	blood
chr18	43319127	43319627	ENSG00000141469	SLC14A1	34	19.5	H_1	blood
chr17	80858526	80861354	ENSG00000141556	TBCD	15	6	H_1	blood
chr17	80678147	80678717	ENSG00000141560	FN3KRP	3	4	H_1	blood
chr17	78865519	78867665	ENSG00000141564	RPTOR	4	4	H_1	blood
chr17	80521229	80526077	ENSG00000141568	FOXK2	9	5	H_1	blood
chr18	60223435	60232329	ENSG00000141664	ZCCHC2	5	6	H_1	blood
chr18	60206913	60217693	ENSG00000141664	ZCCHC2	44	6	H_1	blood
chr17	40744073	40748645	ENSG00000141699	FAM134C	4	9	H_1	blood
chr17	40744073	40744180	ENSG00000141699	FAM134C	3	9	H_1	blood
chr21	34713304	34715982	ENSG00000142166	IFNAR1	2	36.5	H_1	blood
chr21	37619814	37620866	ENSG00000142197	DOPEY2	27	5	H_1	blood
chr19	8618022	8618321	ENSG00000142347	MYO1F	10	128	H_1	blood
chr19	8612919	8613201	ENSG00000142347	MYO1F	8	128	H_1	blood
chr19	11015626	11019883	ENSG00000142453	CARM1	4	32	H_1	blood
chr1	8601272	8617582	ENSG00000142599	RERE	10	6	H_1	blood
chr1	63944434	63955889	ENSG00000142856	ITGB3BP	30	4.5	H_1	blood
chr1	77672324	77676174	ENSG00000142892	PIGK	18	8	H_1	blood
chr1	111434013	111435155	ENSG00000143119	CD53	5	179	H_1	blood
chr1	167515337	167517358	ENSG00000143162	CREG1	3	63	H_1	blood
chr1	168007608	168014465	ENSG00000143164	DCAF6	15	19	H_1	blood
chr1	167988782	167992285	ENSG00000143164	DCAF6	5	19	H_1	blood
chr1	168032858	168037701	ENSG00000143164	DCAF6	3	19	H_1	blood
chr1	161071837	161072165	ENSG00000143256	PFDN2	4	23	H_1	blood
chr1	150997086	150998149	ENSG00000143363	PRUNE	9	6	H_1	blood
chr1	151611363	151611595	ENSG00000143376	SNX27	7	15.5	H_1	blood
chr1	151630710	151641111	ENSG00000143376	SNX27	3	15.5	H_1	blood
chr1	150202905	150204264	ENSG00000143401	ANP32E	21	15	H_1	blood
chr1	150198939	150201570	ENSG00000143401	ANP32E	25	15	H_1	blood
chr1	150621143	150634404	ENSG00000143457	GOLPH3L	2	7.5	H_1	blood
chr1	151089867	151090615	ENSG00000143458	GABPB2	4	6.5	H_1	blood
chr1	212218001	212220759	ENSG00000143476	DTL	71	4	H_1	blood
chr1	223991875	223994649	ENSG00000143514	TP53BP2	7	5	H_1	blood
chr1	154207066	154207767	ENSG00000143569	UBAP2L	14	12	H_1	blood
chr1	155874101	155874595	ENSG00000143622	RIT1	14	24	H_1	blood
chr1	231090078	231097049	ENSG00000143643	TTC13	27	6	H_1	blood
chr1	246890193	246903603	ENSG00000143653	SCCPDH	2	7	H_1	blood
chr1	235993525	235996967	ENSG00000143669	LYST	3	47	H_1	blood
chr1	235963619	235964397	ENSG00000143669	LYST	16	47	H_1	blood
chr1	227227831	227235711	ENSG00000143776	CDC42BPA	6	7	H_1	blood
chr2	9083315	9127890	ENSG00000143797	MBOAT2	9	12	H_1	blood
chr2	9028147	9098771	ENSG00000143797	MBOAT2	7	12	H_1	blood
chr2	9083315	9098771	ENSG00000143797	MBOAT2	1487	12	H_1	blood
chr2	9079949	9098771	ENSG00000143797	MBOAT2	74	12	H_1	blood
chr2	9083315	9102747	ENSG00000143797	MBOAT2	19	12	H_1	blood
chr2	9048750	9098771	ENSG00000143797	MBOAT2	366	12	H_1	blood
chr2	9083315	9114564	ENSG00000143797	MBOAT2	56	12	H_1	blood
chr2	38812785	38818790	ENSG00000143889	HNRNPLL	2	7.5	H_1	blood
chr2	44683706	44719593	ENSG00000143919	CAMKMT	3	3	H_1	blood
chr2	44729827	44732869	ENSG00000143919	CAMKMT	20	3	H_1	blood
chr2	44683706	44776867	ENSG00000143919	CAMKMT	5	3	H_1	blood
chr2	25982350	25994409	ENSG00000143970	ASXL2	2	17	H_1	blood
chr2	25990451	25994409	ENSG00000143970	ASXL2	6	17	H_1	blood
chr2	26009763	26022404	ENSG00000143970	ASXL2	7	17	H_1	blood
chr2	25991610	25994409	ENSG00000143970	ASXL2	2	17	H_1	blood
chr2	72945231	72960247	ENSG00000144036	EXOC6B	4	6	H_1	blood
chr2	113405229	113410375	ENSG00000144136	SLC20A1	9	11	H_1	blood
chr2	136505836	136519481	ENSG00000144224	UBXN4	8	12	H_1	blood
chr2	176844537	176860374	ENSG00000144320	KIAA1715	5	10	H_1	blood
chr2	176844537	176859008	ENSG00000144320	KIAA1715	2	10	H_1	blood
chr2	170885855	170897495	ENSG00000144357	UBR3	3	9	H_1	blood
chr2	203921149	203922176	ENSG00000144426	NBEAL1	15	2	H_1	blood
chr2	204058517	204062114	ENSG00000144426	NBEAL1	7	2	H_1	blood
chr2	227729319	227729842	ENSG00000144468	RHBDD1	2	30	H_1	blood
chr2	227771508	227779067	ENSG00000144468	RHBDD1	14	30	H_1	blood
chr2	227729319	227779067	ENSG00000144468	RHBDD1	16	30	H_1	blood
chr2	227729319	227732034	ENSG00000144468	RHBDD1	79	30	H_1	blood
chr3	32576002	32578596	ENSG00000144635	DYNC1LI1	5	18	H_1	blood
chr3	37379156	37381690	ENSG00000144674	GOLGA4	9	14	H_1	blood
chr3	66293626	66313803	ENSG00000144741	SLC25A26	6	8	H_1	blood
chr3	69077050	69077446	ENSG00000144747	TMF1	6	13	H_1	blood
chr3	112267379	112269109	ENSG00000144848	ATG3	4	29.5	H_1	blood
chr3	112256581	112269109	ENSG00000144848	ATG3	6	29.5	H_1	blood
chr3	150834124	150845771	ENSG00000144893	MED12L	5	2	H_1	blood
chr3	150293435	150299533	ENSG00000144895	EIF2A	5	13.5	H_1	blood
chr4	54280781	54310270	ENSG00000145216	FIP1L1	2	12	H_1	blood
chr4	54292038	54310270	ENSG00000145216	FIP1L1	28	12	H_1	blood
chr4	54292038	54294350	ENSG00000145216	FIP1L1	85	12	H_1	blood
chr4	54280781	54294350	ENSG00000145216	FIP1L1	38	12	H_1	blood
chr4	54249939	54256040	ENSG00000145216	FIP1L1	37	12	H_1	blood
chr4	4281173	4281476	ENSG00000145220	LYAR	7	5	H_1	blood
chr4	88116475	88116842	ENSG00000145332	KLHL8	41	5.5	H_1	blood
chr4	90743396	90756843	ENSG00000145335	SNCA	7	326.5	H_1	blood
chr4	107216250	107230146	ENSG00000145348	TBCK	7	5	H_1	blood
chr4	123977541	123978443	ENSG00000145375	SPATA5	13	5	H_1	blood
chr5	75993811	75997038	ENSG00000145703	IQGAP2	11	15.5	H_1	blood
chr5	75737217	75758139	ENSG00000145703	IQGAP2	12	15.5	H_1	blood
chr5	75902003	75907008	ENSG00000145703	IQGAP2	4	15.5	H_1	blood
chr5	86627164	86633908	ENSG00000145715	RASA1	5	6	H_1	blood
chr5	102432244	102433485	ENSG00000145723	GIN1	9	3.5	H_1	blood
chr5	114876581	114878598	ENSG00000145780	FEM1C	7	7.5	H_1	blood
chr5	114875361	114878598	ENSG00000145780	FEM1C	8	7.5	H_1	blood
chr5	142434003	142437312	ENSG00000145819	ARHGAP26	37	37	H_1	blood
chr5	142434003	142513670	ENSG00000145819	ARHGAP26	2	37	H_1	blood
chr5	142416760	142437312	ENSG00000145819	ARHGAP26	7	37	H_1	blood
chr6	5404774	5431405	ENSG00000145982	FARS2	2	5.5	H_1	blood
chr6	20781375	20781496	ENSG00000145996	CDKAL1	11	10	H_1	blood
chr6	20781375	20846409	ENSG00000145996	CDKAL1	40	10	H_1	blood
chr6	20781375	20797973	ENSG00000145996	CDKAL1	2	10	H_1	blood
chr6	20546576	20548936	ENSG00000145996	CDKAL1	9	10	H_1	blood
chr6	79752559	79770535	ENSG00000146247	PHIP	9	14.5	H_1	blood
chr6	88224145	88226598	ENSG00000146282	RARS2	4	7.5	H_1	blood
chr6	146209155	146216113	ENSG00000146414	SHPRH	10	5	H_1	blood
chr6	146185523	146216113	ENSG00000146414	SHPRH	3	5	H_1	blood
chr6	155181871	155182132	ENSG00000146426	TIAM2	7	2	H_1	blood
chr6	159004985	159006457	ENSG00000146433	TMEM181	3	7	H_1	blood
chr6	158994451	159010814	ENSG00000146433	TMEM181	7	7	H_1	blood
chr6	159004985	159010814	ENSG00000146433	TMEM181	3	7	H_1	blood
chr1	35824525	35827390	ENSG00000146463	ZMYM4	2	5	H_1	blood
chr1	35879572	35881315	ENSG00000146463	ZMYM4	5	5	H_1	blood
chr7	105278799	105283568	ENSG00000146776	ATXN7L1	2	2.5	H_1	blood
chrX	44941820	44942034	ENSG00000147050	KDM6A	7	8	H_1	blood
chrX	117718697	117724265	ENSG00000147251	DOCK11	7	19.5	H_1	blood
chr8	37623043	37623873	ENSG00000147471	PROSC	219	15	H_1	blood
chr8	98725889	98731417	ENSG00000147649	MTDH	17	16.5	H_1	blood
chr8	98725889	98735263	ENSG00000147649	MTDH	8	16.5	H_1	blood
chr8	98731276	98731417	ENSG00000147649	MTDH	13	16.5	H_1	blood
chr8	117668094	117671219	ENSG00000147677	EIF3H	5	81	H_1	blood
chr9	6420911	6421142	ENSG00000147854	UHRF2	16	9	H_1	blood
chr9	37144631	37147442	ENSG00000147905	ZCCHC7	14	9.5	H_1	blood
chr9	37126308	37147442	ENSG00000147905	ZCCHC7	7	9.5	H_1	blood
chr9	114676884	114678116	ENSG00000148154	UGCG	11	13	H_1	blood
chr9	116091160	116094330	ENSG00000148225	WDR31	2	3.5	H_1	blood
chr9	135917473	135919313	ENSG00000148308	GTF3C5	3	5	H_1	blood
chr10	11639629	11643979	ENSG00000148429	USP6NL	122	6	H_1	blood
chr10	11567384	11639716	ENSG00000148429	USP6NL	2	6	H_1	blood
chr10	11643343	11643979	ENSG00000148429	USP6NL	38	6	H_1	blood
chr10	11523768	11527910	ENSG00000148429	USP6NL	19	6	H_1	blood
chr10	15875628	15889942	ENSG00000148481	FAM188A	14	13	H_1	blood
chr10	15863654	15885271	ENSG00000148481	FAM188A	2	13	H_1	blood
chr10	15858833	15889942	ENSG00000148481	FAM188A	5	13	H_1	blood
chr10	16794537	16806509	ENSG00000148484	RSU1	4	38	H_1	blood
chr10	34558584	34573173	ENSG00000148498	PARD3	2	2.5	H_1	blood
chr10	31661946	31676195	ENSG00000148516	ZEB1	12	6	H_1	blood
chr10	111883774	111890244	ENSG00000148700	ADD3	6	38	H_1	blood
chr10	74100546	74100928	ENSG00000148719	DNAJB12	4	12	H_1	blood
chr10	129921354	129924020	ENSG00000148773	MKI67	3	5	H_1	blood
chr10	105197771	105198565	ENSG00000148843	PDCD11	78	4.5	H_1	blood
chr10	121275020	121286936	ENSG00000148908	RGS10	10	155	H_1	blood
chr11	57256388	57256865	ENSG00000149150	SLC43A1	4	3	H_1	blood
chr11	47524518	47528449	ENSG00000149187	CELF1	11	15	H_1	blood
chr11	47521004	47528449	ENSG00000149187	CELF1	2	15	H_1	blood
chr11	108055958	108061227	ENSG00000149308	NPAT	3	19	H_1	blood
chr11	108046972	108047817	ENSG00000149308	NPAT	100	19	H_1	blood
chr11	108137897	108138069	ENSG00000149311	ATM	10	29	H_1	blood
chr11	108098321	108100050	ENSG00000149311	ATM	24	29	H_1	blood
chr20	10536878	10541468	ENSG00000149346	SLX4IP	18	2	H_1	blood
chr11	61133516	61133688	ENSG00000149483	TMEM138	4	8	H_1	blood
chr11	61133516	61135470	ENSG00000149483	TMEM138	31	8	H_1	blood
chr10	28436411	28438988	ENSG00000150054	MPP7	3	12.5	H_1	blood
chr10	32854485	32873232	ENSG00000150076	C10ORF68	13	21	H_1	blood
chr13	21305979	21306260	ENSG00000150456	N6AMT2	64	2	H_1	blood
chr18	67562936	67563281	ENSG00000150637	CD226	2	15	H_1	blood
chr10	22880557	22898646	ENSG00000150867	PIP4K2A	32	204	H_1	blood
chr10	22896855	22898646	ENSG00000150867	PIP4K2A	31	204	H_1	blood
chr5	122881110	122893258	ENSG00000151292	CSNK1G3	31	5	H_1	blood
chr5	121309890	121311082	ENSG00000151304	SRFBP1	2	5	H_1	blood
chr14	37969112	37969343	ENSG00000151338	MIPOL1	2	0	H_1	blood
chr10	11971863	11994248	ENSG00000151461	UPF2	3	15	H_1	blood
chr10	12039670	12056183	ENSG00000151461	UPF2	11	15	H_1	blood
chr4	129857809	129891623	ENSG00000151466	SCLT1	10	32.5	H_1	blood
chr4	129857809	129925031	ENSG00000151466	SCLT1	3	32.5	H_1	blood
chr4	129960195	130014303	ENSG00000151466	SCLT1	2	32.5	H_1	blood
chr4	129913321	129925031	ENSG00000151466	SCLT1	59	32.5	H_1	blood
chr4	129857809	129880932	ENSG00000151466	SCLT1	8	32.5	H_1	blood
chr10	13701322	13705509	ENSG00000151474	FRMD4A	7	7	H_1	blood
chr10	114220282	114224416	ENSG00000151532	VTI1A	7	23	H_1	blood
chr10	114286845	114298089	ENSG00000151532	VTI1A	5	23	H_1	blood
chr15	56686362	56687032	ENSG00000151575	TEX9	22	7	H_1	blood
chr2	15629017	15651474	ENSG00000151779	NBAS	3	8	H_1	blood
chr2	15691616	15694262	ENSG00000151779	NBAS	4	8	H_1	blood
chr2	15691616	15698758	ENSG00000151779	NBAS	22	8	H_1	blood
chr2	15534350	15536599	ENSG00000151779	NBAS	6	8	H_1	blood
chr2	15534350	15557836	ENSG00000151779	NBAS	2	8	H_1	blood
chr10	120488806	120489922	ENSG00000151893	CACUL1	9	15	H_1	blood
chr10	121338237	121347760	ENSG00000151923	TIAL1	7	18.5	H_1	blood
chr1	174241551	174274265	ENSG00000152061	RABGAP1L	4	15	H_1	blood
chr1	174938413	174952042	ENSG00000152061	RABGAP1L	9	15	H_1	blood
chr1	95609446	95616975	ENSG00000152078	TMEM56	729	106	H_1	blood
chr1	95609446	95639445	ENSG00000152078	TMEM56	82	106	H_1	blood
chr13	79209244	79219132	ENSG00000152193	RNF219	10	10.5	H_1	blood
chr18	43577714	43579500	ENSG00000152229	PSTPIP2	5	13	H_1	blood
chr11	107260799	107289013	ENSG00000152404	CWF19L2	2	9	H_1	blood
chr11	107260799	107263621	ENSG00000152404	CWF19L2	14	9	H_1	blood
chr13	28748408	28752072	ENSG00000152520	PAN3	51	18.5	H_1	blood
chr13	28830428	28835595	ENSG00000152520	PAN3	4	18.5	H_1	blood
chr13	28834583	28835595	ENSG00000152520	PAN3	10	18.5	H_1	blood
chr3	152132729	152150709	ENSG00000152601	MBNL1	6	22	H_1	blood
chr3	152163070	152165562	ENSG00000152601	MBNL1	3	22	H_1	blood
chr2	32399131	32409407	ENSG00000152683	SLC30A6	4	4	H_1	blood
chr5	134305628	134305782	ENSG00000152705	CATSPER3	3	0	H_1	blood
chr1	67356836	67371058	ENSG00000152763	WDR78	11	10	H_1	blood
chr6	144858717	144860579	ENSG00000152818	UTRN	10	27	H_1	blood
chr5	68669656	68670538	ENSG00000152942	RAD17	6	6	H_1	blood
chr12	27183666	27185614	ENSG00000152944	MED21	5	7.5	H_1	blood
chr5	68487621	68492936	ENSG00000153044	CENPH	16	6	H_1	blood
chr6	4891946	4892337	ENSG00000153046	CDYL	8	5.5	H_1	blood
chr6	4891946	4892613	ENSG00000153046	CDYL	294	5.5	H_1	blood
chr16	8952206	8953192	ENSG00000153048	CARHSP1	11	21	H_1	blood
chr2	111907620	111911481	ENSG00000153094	BCL2L11	4	4.5	H_1	blood
chr4	144464661	144465125	ENSG00000153147	SMARCA5	429	21.5	H_1	blood
chr4	144449020	144451679	ENSG00000153147	SMARCA5	9	21.5	H_1	blood
chr8	131302246	131370389	ENSG00000153317	ASAP1	39	31	H_1	blood
chr8	131164981	131193126	ENSG00000153317	ASAP1	155	31	H_1	blood
chr8	131092147	131104389	ENSG00000153317	ASAP1	19	31	H_1	blood
chr8	131352654	131354560	ENSG00000153317	ASAP1	10	31	H_1	blood
chr8	131136258	131140336	ENSG00000153317	ASAP1	4	31	H_1	blood
chr8	131226801	131249240	ENSG00000153317	ASAP1	21	31	H_1	blood
chr8	131191509	131193126	ENSG00000153317	ASAP1	3	31	H_1	blood
chr8	131164981	131181313	ENSG00000153317	ASAP1	102	31	H_1	blood
chr18	29412046	29419420	ENSG00000153339	TRAPPC8	29	14	H_1	blood
chr18	29426678	29429702	ENSG00000153339	TRAPPC8	3	14	H_1	blood
chr16	75425295	75429107	ENSG00000153774	CFDP1	2	9	H_1	blood
chr16	85012794	85015600	ENSG00000153786	ZDHHC7	6	9	H_1	blood
chr7	27989636	27995120	ENSG00000153814	JAZF1	3	25	H_1	blood
chr7	27934838	28031600	ENSG00000153814	JAZF1	5	25	H_1	blood
chr7	27995036	27996423	ENSG00000153814	JAZF1	3	25	H_1	blood
chr2	230723487	230725247	ENSG00000153827	TRIP12	7	40	H_1	blood
chr17	54926056	54933986	ENSG00000153933	DGKE	3	7	H_1	blood
chr6	116966876	116982009	ENSG00000153975	ZUFSP	3	7	H_1	blood
chr17	57334482	57335201	ENSG00000153982	GDPD1	3	8	H_1	blood
chr11	120916382	120930794	ENSG00000154114	TBCEL	9	46.5	H_1	blood
chr11	120916382	120924441	ENSG00000154114	TBCEL	4	46.5	H_1	blood
chr11	120907213	120930794	ENSG00000154114	TBCEL	4	46.5	H_1	blood
chr1	222825318	222825674	ENSG00000154305	MIA3	6	8.5	H_1	blood
chr3	16343132	16344255	ENSG00000154814	OXNAD1	5	23.5	H_1	blood
chr3	17051165	17056403	ENSG00000154822	PLCL2	5	33	H_1	blood
chr18	9583114	9595100	ENSG00000154845	PPP4R1	9	21	H_1	blood
chr8	104053025	104054635	ENSG00000155097	ATP6V1C1	5	12.5	H_1	blood
chr6	110947978	110948348	ENSG00000155111	CDK19	3	11	H_1	blood
chr21	17135209	17138460	ENSG00000155313	USP25	147	15	H_1	blood
chr21	17205666	17214859	ENSG00000155313	USP25	17	15	H_1	blood
chr16	27224905	27226329	ENSG00000155666	KDM8	6	4.5	H_1	blood
chr2	202163467	202164023	ENSG00000155749	ALS2CR12	9	18	H_1	blood
chr2	202211264	202216174	ENSG00000155749	ALS2CR12	3	18	H_1	blood
chr2	202172241	202173973	ENSG00000155749	ALS2CR12	32	18	H_1	blood
chr2	202195192	202195556	ENSG00000155749	ALS2CR12	50	18	H_1	blood
chr2	202163960	202195556	ENSG00000155749	ALS2CR12	5	18	H_1	blood
chr2	202208892	202216174	ENSG00000155749	ALS2CR12	23	18	H_1	blood
chr3	141272698	141278837	ENSG00000155903	RASA2	5	14	H_1	blood
chrX	154528097	154528458	ENSG00000155962	CLIC2	16	8	H_1	blood
chrX	147733519	147744289	ENSG00000155966	AFF2	6	6	H_1	blood
chrX	147743428	147744289	ENSG00000155966	AFF2	38	6	H_1	blood
chr9	77631183	77632364	ENSG00000156017	C9orf41	7	7.5	H_1	blood
chr10	74468040	74475660	ENSG00000156026	MCU	4	6	H_1	blood
chr10	74474868	74475660	ENSG00000156026	MCU	9	6	H_1	blood
chr9	80537076	80546772	ENSG00000156052	GNAQ	4	0	H_1	blood
chr21	30701807	30702014	ENSG00000156273	BACH1	10	20	H_1	blood
chr21	30693541	30702014	ENSG00000156273	BACH1	11	20	H_1	blood
chr11	57461254	57461387	ENSG00000156599	ZDHHC5	4	15	H_1	blood
chr6	38045815	38050233	ENSG00000156639	ZFAND3	4	8	H_1	blood
chr8	124089350	124105982	ENSG00000156787	TBC1D31	3	12	H_1	blood
chr8	124089350	124117704	ENSG00000156787	TBC1D31	18	12	H_1	blood
chr8	124089350	124096580	ENSG00000156787	TBC1D31	5	12	H_1	blood
chr8	124153000	124157095	ENSG00000156787	TBC1D31	5	12	H_1	blood
chr8	124089350	124121860	ENSG00000156787	TBC1D31	5	12	H_1	blood
chr8	124383909	124392917	ENSG00000156802	ATAD2	2	5	H_1	blood
chr8	124346117	124348772	ENSG00000156802	ATAD2	46	5	H_1	blood
chr8	124346117	124350061	ENSG00000156802	ATAD2	6	5	H_1	blood
chr8	124349864	124351686	ENSG00000156802	ATAD2	33	5	H_1	blood
chr8	124392768	124392917	ENSG00000156802	ATAD2	65	5	H_1	blood
chr1	100508628	100515560	ENSG00000156875	HIAT1	3	15	H_1	blood
chr1	100588765	100591498	ENSG00000156876	SASS6	3	2.5	H_1	blood
chr15	49528047	49531564	ENSG00000156958	GALK2	11	6.5	H_1	blood
chr15	40466086	40468637	ENSG00000156970	BUB1B	2	5	H_1	blood
chr16	18852886	18856973	ENSG00000157106	SMG1	5	20	H_1	blood
chr5	72370568	72373320	ENSG00000157107	FCHO2	186	23.5	H_1	blood
chr5	72354259	72373320	ENSG00000157107	FCHO2	42	23.5	H_1	blood
chr5	72285253	72286691	ENSG00000157107	FCHO2	111	23.5	H_1	blood
chr5	72374006	72378652	ENSG00000157107	FCHO2	6	23.5	H_1	blood
chr5	72302271	72302607	ENSG00000157107	FCHO2	8	23.5	H_1	blood
chr5	72347175	72364606	ENSG00000157107	FCHO2	10	23.5	H_1	blood
chr5	72347175	72348334	ENSG00000157107	FCHO2	3	23.5	H_1	blood
chr1	186375214	186381025	ENSG00000157181	C1orf27	3	6	H_1	blood
chr3	57276883	57282379	ENSG00000157500	APPL1	4	6	H_1	blood
chr21	38792600	38802702	ENSG00000157540	DYRK1A	6	19	H_1	blood
chr21	38792600	38794168	ENSG00000157540	DYRK1A	114	19	H_1	blood
chr21	38792600	38845182	ENSG00000157540	DYRK1A	16	19	H_1	blood
chr7	138958042	138958820	ENSG00000157741	UBN2	4	7	H_1	blood
chr7	138951078	138957186	ENSG00000157741	UBN2	4	7	H_1	blood
chr7	140055467	140058585	ENSG00000157800	SLC37A3	7	5	H_1	blood
chr15	90414706	90432372	ENSG00000157823	AP3S2	11	12	H_1	blood
chr15	90431752	90432372	ENSG00000157823	AP3S2	104	12	H_1	blood
chr12	121220457	121248689	ENSG00000157837	SPPL3	2	6.5	H_1	blood
chr12	121220457	121222396	ENSG00000157837	SPPL3	80	6.5	H_1	blood
chr7	5256193	5256818	ENSG00000157954	WIPI2	13	24	H_1	blood
chr1	28362054	28374937	ENSG00000158161	EYA3	11	8	H_1	blood
chr1	28362054	28384605	ENSG00000158161	EYA3	19	8	H_1	blood
chr1	28362054	28369161	ENSG00000158161	EYA3	10	8	H_1	blood
chr2	99786012	99787892	ENSG00000158411	MITD1	44	11	H_1	blood
chr2	99985854	99988193	ENSG00000158417	EIF5B	9	6	H_1	blood
chr11	76224429	76239510	ENSG00000158636	C11orf30	3	9	H_1	blood
chr11	76174864	76183884	ENSG00000158636	C11orf30	7	9	H_1	blood
chr11	76237505	76239510	ENSG00000158636	C11orf30	4	9	H_1	blood
chr1	205585605	205593019	ENSG00000158711	ELK4	29	24.5	H_1	blood
chr1	29385100	29391670	ENSG00000159023	EPB41	2	249.5	H_1	blood
chr1	29386933	29424447	ENSG00000159023	EPB41	26	249.5	H_1	blood
chr1	29379615	29391670	ENSG00000159023	EPB41	2	249.5	H_1	blood
chr1	29319841	29323831	ENSG00000159023	EPB41	54	249.5	H_1	blood
chr1	29319841	29320054	ENSG00000159023	EPB41	14	249.5	H_1	blood
chr1	29313942	29314417	ENSG00000159023	EPB41	65	249.5	H_1	blood
chr1	29313942	29323831	ENSG00000159023	EPB41	16	249.5	H_1	blood
chr1	29362337	29365938	ENSG00000159023	EPB41	173	249.5	H_1	blood
chr1	29362337	29391670	ENSG00000159023	EPB41	22	249.5	H_1	blood
chr1	29365765	29365938	ENSG00000159023	EPB41	6	249.5	H_1	blood
chr1	29313959	29323831	ENSG00000159023	EPB41	5	249.5	H_1	blood
chr21	34787194	34805178	ENSG00000159128	IFNGR2	2	68	H_1	blood
chr21	34804483	34805178	ENSG00000159128	IFNGR2	22	68	H_1	blood
chr21	36206706	36231875	ENSG00000159216	RUNX1	5	12	H_1	blood
chr21	37734480	37744829	ENSG00000159256	MORC3	2	22	H_1	blood
chr21	37711076	37717005	ENSG00000159256	MORC3	391	22	H_1	blood
chr21	37716876	37721706	ENSG00000159256	MORC3	5	22	H_1	blood
chr21	37734480	37736557	ENSG00000159256	MORC3	47	22	H_1	blood
chr15	73064123	73065028	ENSG00000159322	ADPGK	4	11	H_1	blood
chr15	43250210	43252899	ENSG00000159459	UBR1	4	7	H_1	blood
chr16	56419830	56423287	ENSG00000159461	AMFR	10	18	H_1	blood
chr1	46105881	46108171	ENSG00000159592	GPBP1L1	140	25.5	H_1	blood
chr1	47154024	47154216	ENSG00000159658	EFCAB14	7	13	H_1	blood
chr1	47148971	47157609	ENSG00000159658	EFCAB14	3	13	H_1	blood
chr4	1219147	1235307	ENSG00000159692	CTBP1	3	10	H_1	blood
chr1	1198725	1203372	ENSG00000160087	UBE2J2	3	9	H_1	blood
chr21	45319243	45323900	ENSG00000160216	AGPAT3	5	8	H_1	blood
chr21	47746290	47787054	ENSG00000160299	PCNT	2	3	H_1	blood
chr21	47768925	47769734	ENSG00000160299	PCNT	369	3	H_1	blood
chr21	47819503	47822397	ENSG00000160299	PCNT	7	3	H_1	blood
chr19	41089303	41089623	ENSG00000160410	SHKBP1	17	27	H_1	blood
chr17	27778472	27778698	ENSG00000160551	TAOK1	14	18	H_1	blood
chr17	27809214	27838010	ENSG00000160551	TAOK1	3	18	H_1	blood
chr17	27809214	27818883	ENSG00000160551	TAOK1	13	18	H_1	blood
chr9	134888550	134889854	ENSG00000160563	MED27	15	0	H_1	blood
chr19	5641604	5641957	ENSG00000160633	SAFB	5	10	H_1	blood
chr19	5653125	5654467	ENSG00000160633	SAFB	11	10	H_1	blood
chr7	99090662	99092254	ENSG00000160908	ZNF394	11	6.5	H_1	blood
chr19	11258493	11258789	ENSG00000161888	SPC24	3	0	H_1	blood
chr11	62594626	62595103	ENSG00000162236	STX5	2	14.5	H_1	blood
chr1	9991948	9995685	ENSG00000162441	LZIC	12	15	H_1	blood
chr1	9991948	9994918	ENSG00000162441	LZIC	65	15	H_1	blood
chr1	61869775	61872399	ENSG00000162599	NFIA	3	3.5	H_1	blood
chr1	61848908	61872399	ENSG00000162599	NFIA	4	3.5	H_1	blood
chr1	62908829	62913182	ENSG00000162607	USP1	2	17	H_1	blood
chr1	62910408	62913182	ENSG00000162607	USP1	11	17	H_1	blood
chr1	62907158	62907970	ENSG00000162607	USP1	49	17	H_1	blood
chr1	78420939	78422385	ENSG00000162613	FUBP1	7	13	H_1	blood
chr1	248023918	248031365	ENSG00000162722	TRIM58	5	70	H_1	blood
chr1	213043395	213046160	ENSG00000162769	FLVCR1	2	6	H_1	blood
chr1	213037066	213058738	ENSG00000162769	FLVCR1	9	6	H_1	blood
chr1	222897433	222898897	ENSG00000162819	BROX	74	17	H_1	blood
chr1	222897441	222898897	ENSG00000162819	BROX	8	17	H_1	blood
chr1	246784730	246797889	ENSG00000162852	CNST	3	11	H_1	blood
chr1	246754813	246755243	ENSG00000162852	CNST	8	11	H_1	blood
chr1	224605961	224612356	ENSG00000162923	WDR26	3	51	H_1	blood
chr1	224599128	224601037	ENSG00000162923	WDR26	21	51	H_1	blood
chr2	61343113	61345251	ENSG00000162929	KIAA1841	52	3.5	H_1	blood
chr2	61340904	61345251	ENSG00000162929	KIAA1841	33	3.5	H_1	blood
chr2	61295983	61297635	ENSG00000162929	KIAA1841	2	3.5	H_1	blood
chr1	149931602	149936274	ENSG00000163113	OTUD7B	9	3	H_1	blood
chr1	150418701	150418877	ENSG00000163125	RPRD2	7	6	H_1	blood
chr1	151139409	151139890	ENSG00000163156	SCNM1	50	14	H_1	blood
chr1	155644800	155649303	ENSG00000163374	YY1AP1	17	141	H_1	blood
chr1	155646338	155649303	ENSG00000163374	YY1AP1	109	141	H_1	blood
chr3	71739160	71748859	ENSG00000163412	EIF4E3	13	35.5	H_1	blood
chr3	71739160	71759635	ENSG00000163412	EIF4E3	14	35.5	H_1	blood
chr1	156303337	156304709	ENSG00000163468	CCT3	64	24	H_1	blood
chr1	156286956	156287338	ENSG00000163468	CCT3	7	24	H_1	blood
chr3	31617887	31641951	ENSG00000163527	STT3B	4	26	H_1	blood
chr3	31617887	31621588	ENSG00000163527	STT3B	27	26	H_1	blood
chr3	33725850	33738425	ENSG00000163539	CLASP2	9	6	H_1	blood
chr1	158609371	158609476	ENSG00000163554	SPTA1	2	6	H_1	blood
chr1	158644118	158644465	ENSG00000163554	SPTA1	5	6	H_1	blood
chr1	158609371	158609797	ENSG00000163554	SPTA1	9	6	H_1	blood
chr1	158624600	158624741	ENSG00000163554	SPTA1	104	6	H_1	blood
chr1	158653160	158655137	ENSG00000163554	SPTA1	9	6	H_1	blood
chr17	74554455	74554682	ENSG00000163597	SNHG16	3	0	H_1	blood
chr3	63898263	63898901	ENSG00000163635	ATXN7	3	10	H_1	blood
chr3	155628480	155632359	ENSG00000163655	GMPS	12	18	H_1	blood
chr3	57827025	57835543	ENSG00000163681	SLMAP	10	9	H_1	blood
chr3	57875767	57882659	ENSG00000163681	SLMAP	4	9	H_1	blood
chr4	74852759	74852887	ENSG00000163736	PPBP	4	695	H_1	blood
chr3	133341934	133343019	ENSG00000163781	TOPBP1	4	8.5	H_1	blood
chr3	43341245	43345284	ENSG00000163788	SNRK	5	31	H_1	blood
chr2	27887966	27888162	ENSG00000163798	SLC4A1AP	4	10	H_1	blood
chr3	44867530	44869792	ENSG00000163808	KIF15	2	8	H_1	blood
chr3	44871462	44881948	ENSG00000163808	KIF15	6	8	H_1	blood
chr3	44835708	44835918	ENSG00000163808	KIF15	68	8	H_1	blood
chr1	35457834	35457988	ENSG00000163867	ZMYM6	7	7.5	H_1	blood
chr1	35484953	35486068	ENSG00000163867	ZMYM6	2	7.5	H_1	blood
chr3	127298582	127299006	ENSG00000163870	TPRA1	3	6	H_1	blood
chr3	129182402	129188260	ENSG00000163913	IFT122	7	4	H_1	blood
chr3	129177441	129183624	ENSG00000163913	IFT122	9	4	H_1	blood
chr3	52675969	52677359	ENSG00000163939	PBRM1	4	7.5	H_1	blood
chr3	56694758	56707753	ENSG00000163946	FAM208A	15	14.5	H_1	blood
chr3	56694758	56695045	ENSG00000163946	FAM208A	7	14.5	H_1	blood
chr3	56694758	56694862	ENSG00000163946	FAM208A	4	14.5	H_1	blood
chr3	56661064	56662642	ENSG00000163946	FAM208A	43	14.5	H_1	blood
chr3	56779232	56779490	ENSG00000163947	ARHGEF3	5	12.5	H_1	blood
chr4	1701290	1705427	ENSG00000163950	SLBP	3	19	H_1	blood
chr4	1696500	1698078	ENSG00000163950	SLBP	15	19	H_1	blood
chr3	196118683	196134264	ENSG00000163960	UBXN7	2	13	H_1	blood
chr3	196118683	196120490	ENSG00000163960	UBXN7	82	13	H_1	blood
chr3	196118683	196129890	ENSG00000163960	UBXN7	602	13	H_1	blood
chr1	43239233	43241150	ENSG00000164008	C1orf50	2	2	H_1	blood
chr3	48491442	48495818	ENSG00000164053	ATRIP	7	7	H_1	blood
chr4	128842678	128861152	ENSG00000164073	MFSD8	2	3	H_1	blood
chr4	174253971	174254146	ENSG00000164104	HMGB2	6	54.5	H_1	blood
chr4	174254219	174254365	ENSG00000164104	HMGB2	4	54.5	H_1	blood
chr4	140263979	140265493	ENSG00000164134	NAA15	7	9.5	H_1	blood
chr5	36982266	36986403	ENSG00000164190	NIPBL	30	22	H_1	blood
chr5	36953719	36976504	ENSG00000164190	NIPBL	15	22	H_1	blood
chr5	76342171	76344812	ENSG00000164252	AGGF1	5	10	H_1	blood
chr5	76342171	76344097	ENSG00000164252	AGGF1	15	10	H_1	blood
chr5	52899281	52900725	ENSG00000164258	NDUFS4	24	11	H_1	blood
chr5	95072592	95099324	ENSG00000164292	RHOBTB3	3	4	H_1	blood
chr5	95091099	95099324	ENSG00000164292	RHOBTB3	86	4	H_1	blood
chr4	185580493	185599548	ENSG00000164306	PRIMPOL	2	5	H_1	blood
chr4	186096939	186097205	ENSG00000164323	KIAA1430	2	10	H_1	blood
chr5	38991050	39021238	ENSG00000164327	RICTOR	4	21	H_1	blood
chr5	38971978	38982138	ENSG00000164327	RICTOR	2	21	H_1	blood
chr5	38971978	38978752	ENSG00000164327	RICTOR	16	21	H_1	blood
chr5	78940945	78964851	ENSG00000164329	PAPD4	3	26.5	H_1	blood
chr5	78952780	78964851	ENSG00000164329	PAPD4	10	26.5	H_1	blood
chr5	78936673	78964851	ENSG00000164329	PAPD4	9	26.5	H_1	blood
chr5	78914469	78915906	ENSG00000164329	PAPD4	24	26.5	H_1	blood
chr5	78915434	78919312	ENSG00000164329	PAPD4	7	26.5	H_1	blood
chr5	78908833	78919312	ENSG00000164329	PAPD4	4	26.5	H_1	blood
chr5	78975401	78977884	ENSG00000164329	PAPD4	9	26.5	H_1	blood
chr5	158699030	158702254	ENSG00000164332	UBLCP1	3	13	H_1	blood
chr5	74041502	74046492	ENSG00000164347	GFM2	4	6.5	H_1	blood
chr5	131302108	131305893	ENSG00000164398	ACSL6	7	4.5	H_1	blood
chr6	74149931	74150168	ENSG00000164430	MB21D1	6	7	H_1	blood
chr5	174919097	174919270	ENSG00000164466	SFXN1	16	4	H_1	blood
chr6	130505247	130505768	ENSG00000164483	SAMD3	6	8	H_1	blood
chr6	147527106	147560406	ENSG00000164506	STXBP5	5	17	H_1	blood
chr7	6461357	6464466	ENSG00000164535	DAGLB	2	5	H_1	blood
chr5	153674375	153677639	ENSG00000164574	GALNT10	4	10.5	H_1	blood
chr5	134076752	134079742	ENSG00000164615	CAMLG	4	6.5	H_1	blood
chr6	41839035	41839375	ENSG00000164663	USP49	4	7	H_1	blood
chr6	41839301	41859613	ENSG00000164663	USP49	12	7	H_1	blood
chr8	48307537	48320523	ENSG00000164808	SPIDR	2	7.5	H_1	blood
chr7	103801519	103808973	ENSG00000164815	ORC5	8	7	H_1	blood
chr7	103777227	103805730	ENSG00000164815	ORC5	4	7	H_1	blood
chr8	107691437	107696587	ENSG00000164830	OXR1	11	9.5	H_1	blood
chr8	107691437	107705105	ENSG00000164830	OXR1	6	9.5	H_1	blood
chr8	95549330	95550574	ENSG00000164944	KIAA1429	72	8	H_1	blood
chr6	18212718	18214012	ENSG00000165097	KDM1B	11	9	H_1	blood
chr9	125932180	125936121	ENSG00000165209	STRBP	10	4	H_1	blood
chr9	128103455	128109220	ENSG00000165219	GAPVD1	10	13	H_1	blood
chr9	128103455	128104578	ENSG00000165219	GAPVD1	6	13	H_1	blood
chr9	128099296	128099870	ENSG00000165219	GAPVD1	10	13	H_1	blood
chr9	128088694	128088868	ENSG00000165219	GAPVD1	3	13	H_1	blood
chrX	77243737	77258733	ENSG00000165240	ATP7A	2	10	H_1	blood
chrX	77268375	77275895	ENSG00000165240	ATP7A	4	10	H_1	blood
chrX	77270158	77275895	ENSG00000165240	ATP7A	36	10	H_1	blood
chr9	36581640	36589649	ENSG00000165304	MELK	4	8	H_1	blood
chr9	36597218	36607670	ENSG00000165304	MELK	4	8	H_1	blood
chr11	74053505	74054461	ENSG00000165434	PGM2L1	2	5.5	H_1	blood
chr13	21742126	21742538	ENSG00000165480	SKA3	63	18.5	H_1	blood
chr13	21735928	21742538	ENSG00000165480	SKA3	5	18.5	H_1	blood
chr13	21729831	21732264	ENSG00000165480	SKA3	8	18.5	H_1	blood
chr14	50069087	50074839	ENSG00000165501	LRR1	8	5	H_1	blood
chr14	50292584	50298079	ENSG00000165525	NEMF	9	10	H_1	blood
chr10	7839009	7844817	ENSG00000165629	ATP5C1	7	20	H_1	blood
chr10	119100490	119104960	ENSG00000165650	PDZD8	15	13.5	H_1	blood
chr9	139115852	139118720	ENSG00000165661	QSOX2	34	7.5	H_1	blood
chr9	139115608	139118720	ENSG00000165661	QSOX2	52	7.5	H_1	blood
chr9	139113641	139118720	ENSG00000165661	QSOX2	2	7.5	H_1	blood
chr5	176618884	176631293	ENSG00000165671	NSD1	7	14.5	H_1	blood
chrX	133607388	133627620	ENSG00000165704	HPRT1	6	5.5	H_1	blood
chr14	21971315	21972024	ENSG00000165819	METTL3	9	3	H_1	blood
chr14	73459850	73460065	ENSG00000165861	ZFYVE1	6	5.5	H_1	blood
chr10	17645558	17646046	ENSG00000165996	PTPLA	20	0	H_1	blood
chr11	95546095	95546753	ENSG00000166037	CEP57	7	7	H_1	blood
chr10	103281395	103281627	ENSG00000166167	BTRC	7	4	H_1	blood
chr10	103221737	103239214	ENSG00000166167	BTRC	26	4	H_1	blood
chr15	49429346	49431850	ENSG00000166200	COPS2	6	22.5	H_1	blood
chr12	69983264	69987393	ENSG00000166226	CCT2	28	16	H_1	blood
chr12	69985838	69987393	ENSG00000166226	CCT2	2	16	H_1	blood
chr12	69983264	69985939	ENSG00000166226	CCT2	80	16	H_1	blood
chr15	72810407	72848248	ENSG00000166233	ARIH1	4	11	H_1	blood
chr15	72810407	72837305	ENSG00000166233	ARIH1	5	11	H_1	blood
chr18	76886266	76974038	ENSG00000166377	ATP9B	3	6	H_1	blood
chr18	76886266	76914555	ENSG00000166377	ATP9B	14	6	H_1	blood
chr18	76886266	76967012	ENSG00000166377	ATP9B	2	6	H_1	blood
chr18	76856475	76886375	ENSG00000166377	ATP9B	4	6	H_1	blood
chr18	76966936	76974038	ENSG00000166377	ATP9B	2	6	H_1	blood
chr18	76953182	76974038	ENSG00000166377	ATP9B	26	6	H_1	blood
chr11	74521228	74528759	ENSG00000166439	RNF169	6	15.5	H_1	blood
chr11	74500670	74528759	ENSG00000166439	RNF169	8	15.5	H_1	blood
chr16	23999828	24046868	ENSG00000166501	PRKCB	2	63	H_1	blood
chr16	24043456	24046868	ENSG00000166501	PRKCB	7	63	H_1	blood
chr15	85298892	85308046	ENSG00000166716	ZNF592	4	10	H_1	blood
chr16	71779046	71779517	ENSG00000166747	AP1G1	6	13	H_1	blood
chr16	71772844	71773244	ENSG00000166747	AP1G1	8	13	H_1	blood
chr15	65471271	65472542	ENSG00000166855	CLPX	96	10.5	H_1	blood
chr15	65471271	65472560	ENSG00000166855	CLPX	2	10.5	H_1	blood
chr12	58340777	58347472	ENSG00000166896	XRCC6BP1	11	35	H_1	blood
chr12	58339410	58347472	ENSG00000166896	XRCC6BP1	3	35	H_1	blood
chr15	31266516	31269158	ENSG00000166912	MTMR10	7	16	H_1	blood
chr9	128691933	128697886	ENSG00000167081	PBX3	11	4	H_1	blood
chr11	117150623	117150975	ENSG00000167257	RNF214	20	3	H_1	blood
chr16	68023225	68024034	ENSG00000167261	DPEP2	3	18.5	H_1	blood
chr16	68059317	68072052	ENSG00000167264	DUS2	2	4	H_1	blood
chr16	68087466	68090327	ENSG00000167264	DUS2	4	4	H_1	blood
chr19	19603114	19603521	ENSG00000167491	GATAD2A	14	15	H_1	blood
chr8	141407718	141419716	ENSG00000167632	TRAPPC9	2	8.5	H_1	blood
chr8	141407718	141415797	ENSG00000167632	TRAPPC9	9	8.5	H_1	blood
chr11	73843888	73844602	ENSG00000168014	C2CD3	29	4	H_1	blood
chr11	73829272	73829427	ENSG00000168014	C2CD3	4	4	H_1	blood
chr6	56917483	56920595	ENSG00000168116	KIAA1586	6	50	H_1	blood
chr6	56915571	56920595	ENSG00000168116	KIAA1586	19	50	H_1	blood
chr8	42812236	42819617	ENSG00000168172	HOOK3	3	14	H_1	blood
chr4	25315667	25317022	ENSG00000168228	ZCCHC4	4	5	H_1	blood
chr18	21644103	21649235	ENSG00000168234	TTC39C	6	11	H_1	blood
chr17	40174416	40174658	ENSG00000168256	NKIRAS2	6	7	H_1	blood
chr8	52771838	52773806	ENSG00000168300	PCMTD1	2	26	H_1	blood
chr8	52773404	52773806	ENSG00000168300	PCMTD1	418	26	H_1	blood
chr8	52773420	52773806	ENSG00000168300	PCMTD1	15	26	H_1	blood
chr8	52758220	52773806	ENSG00000168300	PCMTD1	11	26	H_1	blood
chr8	42914234	42919358	ENSG00000168522	FNTA	66	22	H_1	blood
chr6	7602855	7606428	ENSG00000168566	SNRNP48	10	5	H_1	blood
chr4	106155053	106158508	ENSG00000168769	TET2	10	14	H_1	blood
chr4	99495607	99501558	ENSG00000168785	TSPAN5	4	20	H_1	blood
chr4	99495607	99496056	ENSG00000168785	TSPAN5	45	20	H_1	blood
[truncated: 9,987 more rows]
