# Supplementary material for: Identification and Characterization of Circular RNAs As a New Class of Putative Biomarkers in Human Blood
Source: PLoS One. 2015 Oct 20;10(10):e0141214. doi: 10.1371/journal.pone.0141214 (PMC4617279; doi:10.1371/journal.pone.0141214)
Supplement: S2 Table — (XLS) [file pone.0141214.s011.xls]

## Sheet: circRNA_candidates
candidate	host gene annoation		function	spliced length in nt	head-to-tailread counts	circBase ID
1	MBOAT2	membrane bound O-acyltransferase domain containing 2	acyltransferase	226	1368	hsa_circ_0007334
2	TMEM56	Transmembrane Protein 56	unknown	264	676	hsa_circ_0000095
3	DNAJC6	DnaJ Chaperone Homolog, Subfamily C, Member 6	regulates chaperone activity	302	513	hsa_circ_0002454
4	UBXN7	UBX domain protein 7	Ubiquitin-binding adapter	183	485	hsa_circ_0001380
5	PCNT1	Pericentrin-13	component of the nuclear pore complex	315	344	hsa_circ_0002903
6	MORC3	MORC family CW-type zinc finger 3	unknown	249	333	hsa_circ_0001189
7	XPO1	Exportin 1	nuclear export of protein and RNAs	207	333	hsa_circ_0001017
8	GSE1	Coiled-Coil Protein Genetic Suppressor Element	unknown	219	326	hsa_circ_0000722
