# Supplementary material for: Identification and Characterization of Circular RNAs As a New Class of Putative Biomarkers in Human Blood
Source: PLoS One. 2015 Oct 20;10(10):e0141214. doi: 10.1371/journal.pone.0141214 (PMC4617279; doi:10.1371/journal.pone.0141214)
Supplement: S3 Table — (XLS) [file pone.0141214.s012.xls]

## Sheet: Sheet1
	sample 1	sample 2
total reads	57853921	48035915
HBA1	2429755	2016794
HBA2	3330428	1891626
HBB	3964389	3703140
HBD	1016	936
sum	9725588	7612496
% of total	16.8106	15.8475
