# Supplementary material for: Identification and Characterization of Circular RNAs As a New Class of Putative Biomarkers in Human Blood
Source: PLoS One. 2015 Oct 20;10(10):e0141214. doi: 10.1371/journal.pone.0141214 (PMC4617279; doi:10.1371/journal.pone.0141214)
Supplement: S4 Table — (XLS) [file pone.0141214.s013.xls]

## Sheet: Blatt1
Sample	number of total reads (millions)	% map to rRNA	number of reads that map continously to genome (millions)	number of reads used for circRNA detection (millions)	number of linear splicing events	reads mapping to protein coding genes (millions)	number of circRNA candidates	Ensembl accession ID
H_1	57.85	11.52	41.75	9.45	77367	8.47	4550
rep_H_1	169.86	11.43	122.18	28.27	107996	24.73	9996
H_2	48.04	6.32	37.13	7.88	74676	7.81	4105
H_3	164.93	15.44	115.02	24.44	108870	21.25	11113
H_4	171.76	47.99	75.43	13.91	94811	13.17	5739
H_5	170.20	10.52	123.28	29.02	107573	24.26	10002
Cerebellum_1	87.22	0.49	76.60	18.19	113,99	22.01	6792	ENCSR000AEW, ENCFF001ROL
Cerebellum_2	122.00	0.14	109.82	13.18	122375	24.63	5786	ENCSR000AEW, ENCFF001RPH
Liver_1	86.12	3.35	72.72	10.52	101147	30.14	839	ENCSR000AFB, ENCFF001RNR
Liver_2	103.53	6.95	72.01	17.41	106969	55.07	1557	ENCSR000AFB,ENCFF001RNX
S4 Table Summary of RNA-sequencing results
Sequencing results for blood RNA from five healthy individuals (H), cerebellum and liver control RNA samples.
rep_H_1 is a technical replicate of sample H_1. If not noted otherwise sample datasets were produced for this study.
From the ENCODE datasets one pair of the paired-end data was used.
