# Supplementary material for: Identification and Characterization of Circular RNAs As a New Class of Putative Biomarkers in Human Blood
Source: PLoS One. 2015 Oct 20;10(10):e0141214. doi: 10.1371/journal.pone.0141214 (PMC4617279; doi:10.1371/journal.pone.0141214)
Supplement: S5 Table — (XLS) [file pone.0141214.s014.xls]

## Sheet: Sheet1
gene	primer
hsaRTvinculinfwd	CTCGTCCGGGTTGGAAAAGAG
hsaRTvinculinrev	AGTAAGGGTCTGACTGAAGCAT
hsaTFRCfwd	ACCATTGTCATATACCCGGTTCA
hsaTFRCrev	CAATAGCCCAAGTAGCCAATCAT
hsaGAPDHRTfwd	AAGGTGAAGGTCGGAGTCAAC
hsaGAPDHRTrev	GGGGTCATTGATGGCAACAATA
celEIF3D_fwd	CGCCTTGAACATGGATAACTGCTGGG
celEIF3D_rev	GATCGTCATCCGAGTTCTCCTCGTCG
hsaMBOAT2div_fwd	AGTGCAAGATAAAGGCCCAAA
hsaMBOAT2div_rev	TGATCATCATAGGAGTGGAGAACA
hsaMBOAT2con_fwd	TACTCCACAGGTAATGTTGTAC
hsaMBOAT2con_rev	ACTTTCATTGAAGGCAGATCATACCA
hsaDNAJC6div_fwd	CCAGACATCTTGACCACTACACA
hsaDNAJC6div_rev	ATGTGTCTTTGAGGGTGTCTTT
hsaDNAJC6con_fwd	TCTCTACTCTACTCCTGGCCCAG
hsaDNAJC6con_rev	GTAGGTCACACATATAGCCCAGGT
hsaTMEM56div_fwd	CATCATTGTGCGTCCCTGTATG
hsaTMEM56div_rev	GCTGAGACTATTGAAACCTGGAGA
hsaTMEM56con_fwd	GCTGGCATACATTGGGAATTT
hsaTMEM56con_rev	CAATCCGCACGATGAAGAATAC
hsaUBXN7div_fwd	ACCAGTATTTCCTGCTTTTGAGG
hsaUBXN7div_rev	CTACCCTTGCAGATCTATTCCGG
hsaUBXN7con_fwd	AGAAATCCCGTCACTTGGTCCAA
hsaUBXN7con_rev	TGACAGTGAGGAAGGTCAGAGA
hsaGSE1div_fwd	CATCCTCCAGCTTTGCCGCCG
hsaGSE1div_rev	CTGGTCGCGGTGGAAAGCATC
hsaGSE1con_fwd	AGCTCAGTTGTGCAGGATTC
hsaGSE1con_rev	CTTCTCAGGTAGTCCTCGGT
hsaMORC3div_fwd	CATCCTACGTGGACAGAAAGTGAA
hsaMORC3div_rev	CTGTTCCGTGGAAAACAGAGAAT
hsaMORC3con_fwd	CAGTGCAGTTGCTGAATTAATAG
hsaMORC3con_rev	TCCCATTGTCGGTGAATGTC
hsaPCNT1div_fwd	CCGGTGTTTAGAAGACTTGGAGTT
hsaPCNT1div_rev	TGCAGACAGTTCTTTGCGTAGATT
hsaPCNT1con_fwd	TTGCCATTACTGACCTGGAGAGC
hsaPCNT1con_rev	CCGTCAATGCCGTCTCCTTCTC
hsaXPO1div_fwd	TGAAATCAAGCAGCTGACGA
hsaXPO1div_rev	AGATTCTTCCAAGGAACCAGTG
hsaXPO1con_fwd	GCCAGGGACAGACATTTGA
hsaXPO1con_rev	GCTCAAGTAAAGCTCTTTGTGAC
divMIPOL1fwd	CTCCCAAGTGGCCAATGAAA
divMIPOL1rev	GCAGTTGAGTAGCCAGTTCC
conMIPOL1fwd	CAAGAACGTGCTCTGAAGGC
conMIPOL1rev	CCTGTAGTAAACTCGAAGGGTC
divSPC24fwd	GAGGGGATTGTGACTGTCGT
divSPC24rev	ATGAGTGTGAGCCAGGGATG
conSPC24fwd	TTCGCATTGAGAAGGCTCTG
conSPC24rev	ACGAGCAGGTGGTGGAG
divFHDC1fwd	CAGAGACCTTGCGAGAATTT
divFHDC1rev	CTCTTCTGACTCTGGCAAA
conFHDC1fwd	AGCGTTTAGTGGCGACGTGT
conFHDC1rev	CCATGGCTTCAATCCGAAGT
divPTPLAb1fwd	CAAGGCAAATGTCTGGAAAAA
divPTPLAb1rev	GTGATTGTGACTGGGGTCCA
conPTPLAb1fwd	TCACCAGCAACTCCAACAGG
conPTPLAb1rev	CGCGTGGACTGTGACAGAGA
divNBEAL1fwd	ATTTGTGATCCACGCATTGG
divNBEAL1rev	CGAGCAAGTCCCAATTTCTTC
conNBEAL1fwd	CCTGAAGCTGTGGTTGGACA
conNBEAL1rev	AACCCATCTGCCATTTTCTGA
divPDS5Ab1fwd	CAGGTTGTGGGGGACAAGAT
divPDS5Ab1rev	ATGCTTCGGAGCCATGTACG
conPDS5Ab1fwd	TGCAGCTTCCTTTCCTGCTT
conPDS5Ab1rev	TGATCAGCTGCTTGGCTTTG
divBNIP3lfwd	GCCATGAAGAAAGGGGGTAT
divBNIP3lrev	TACCCAGTCCGCACTTTTCT
conBNIP3lfwd	TCATCCTCCATCCACAATGG
conBNIP3lrev	GAGCTATGGTCCCTGCTGGT
hsacircRNA4	TGTGCTCCTGCTCATACTGGTCAA
hsacircRNA4	TCAGTGCCTCGAAAGAACTTCCGT
hsacircRNA9	GCTCTCCAAAAAGGGGAATC
hsacircRNA9	CCCCTGAACTGAAACCACTG
S5 Table. List of oligos used in this study.
con - convergent primer
div - divergent primer
